# Supplementary material for: Case Report: Abnormally low hemoglobin A1c in a diabetic patient with SLC4A1 gene mutation
Source: Front Endocrinol (Lausanne). 2026 Apr 14;17:1785435. doi: 10.3389/fendo.2026.1785435 (PMC13121054; doi:10.3389/fendo.2026.1785435)
Supplement: Supplementary file 1 [file Table1.xlsx]

## Sheet: Sheet1
Supplemental Table 1. Variations of SLC4A1 contained in the China Metabolic Analytics Project (ChinaMAP) database
Chr	Position	dbSNP	Ref	Alt	Qual	Alt freq	Count	Gene	Func	Transcript	1KGP_AF	1KGP_EAS_AF	1KGP_AMR_AF	1KGP_AFR_AF	1KGP_EUR_AF	1KGP_SAS_AF	CADD	MutationTaster	PolyPhen-2	SIFT	Clinvar
chr17	44246391	rs749085917	A	G	1293.84	9.44465e-05	2/21176	SLC4A1	intergenic_region	NM_000342.3:c.*4067T>C							.	.	.	.	.
chr17	44246399		C	T	1632.84	9.44465e-05	2/21176	SLC4A1	intergenic_region	NM_000342.3:c.*4059G>A							.	.	.	.	.
chr17	44246409		G	A	1164.83	9.44465e-05	2/21176	SLC4A1	intergenic_region	NM_000342.3:c.*4049C>T							.	.	.	.	.
chr17	44246411		A	C	1645.83	9.44465e-05	2/21176	SLC4A1	intergenic_region	NM_000342.3:c.*4047T>G							.	.	.	.	.
chr17	44246424		CCTGGCCAA	C	1752.71	0.000188893	4/21176	SLC4A1	intergenic_region	NM_000342.3:c.*4026_*4033delTTGGCCAG							.	.	.	.	.
chr17	44246447	rs543963535	G	A	2490.12	4.72233e-05	1/21176	SLC4A1	intergenic_region	NM_000342.3:c.*4011C>T	0.000199681	0	0	0.0008	0	0	.	.	.	.	.
chr17	44246463	rs7225868	C	G	12630500	0.707452	14981/21176	SLC4A1	intergenic_region	NM_000342.3:c.*3995G>C	0.460064	0.6954	0.3674	0.593	0.2853	0.2832	.	.	.	.	.
chr17	44246476	rs139998106	C	T	64046.9	0.00448621	95/21176	SLC4A1	intergenic_region	NM_000342.3:c.*3982G>A	0.00199681	0.0069	0	0	0.002	0.001	.	.	.	.	.
chr17	44246492		C	CTG	1780.57	0.00014167	3/21176	SLC4A1	intergenic_region	NM_000342.3:c.*3965_*3966insCA							.	.	.	.	.
chr17	44246580		G	A	938.85	9.44465e-05	2/21176	SLC4A1	intergenic_region	NM_000342.3:c.*3878C>T							.	.	.	.	.
chr17	44246617	rs751362064 rs869275925; rs58291682;	CAA	C	6507360	0.597241	12640/21164	SLC4A1	intergenic_region	NM_000342.3:c.*3839_*3840delTT							.	.	.	.	.
chr17	44246617	rs10606502	CA	C	6507360	0.303345	6420/21164	SLC4A1	intergenic_region	NM_000342.3:c.*3840delT							.	.	.	.	.
chr17	44246617	rs746820773	CAAA	C	6507360	0.0613778	1299/21164	SLC4A1	intergenic_region	NM_000342.3:c.*3838_*3840delTTT							.	.	.	.	.
chr17	44246617		CAAAA	C	6507360	0.00822151	174/21164	SLC4A1	intergenic_region	NM_000342.3:c.*3837_*3840delTTTT							.	.	.	.	.
chr17	44246617		CAAAAA	C	6507360	0.00259875	55/21164	SLC4A1	intergenic_region	NM_000342.3:c.*3836_*3840delTTTTT							.	.	.	.	.
chr17	44246617		CAAAAAA	C	6507360	0.0010395	22/21164	SLC4A1	intergenic_region	NM_000342.3:c.*3835_*3840delTTTTTT							.	.	.	.	.
chr17	44246617		CAAAAAAA	C	6507360	0.00023625	5/21164	SLC4A1	intergenic_region	NM_000342.3:c.*3834_*3840delTTTTTTT							.	.	.	.	.
chr17	44246655		C	A	2658.51	0.000236116	5/21176	SLC4A1	intergenic_region	NM_000342.3:c.*3803G>T							.	.	.	.	.
chr17	44246757	rs112276675 rs372179567;	AGT	A	1436.55	0.00014167	3/21176	SLC4A1	intergenic_region	NM_000342.3:c.*3699_*3700delAC	0.0275559	0	0.0274	0.0749	0.0129	0.0072	.	.	.	.	.
chr17	44246767		C	A	338.42	4.72233e-05	1/21176	SLC4A1	intergenic_region	NM_000342.3:c.*3691G>T							.	.	.	.	.
chr17	44246771		G	A	1215.84	4.72233e-05	1/21176	SLC4A1	intergenic_region	NM_000342.3:c.*3687C>T							.	.	.	.	.
chr17	44246788		G	A	1203.84	9.44465e-05	2/21176	SLC4A1	intergenic_region	NM_000342.3:c.*3670C>T							.	.	.	.	.
chr17	44246797		G	A	1170.84	9.44465e-05	2/21176	SLC4A1	intergenic_region	NM_000342.3:c.*3661C>T							.	.	.	.	.
chr17	44246810		C	T	1639.24	4.72233e-05	1/21176	SLC4A1	intergenic_region	NM_000342.3:c.*3648G>A							.	.	.	.	.
chr17	44246810		C	G	1639.24	9.44465e-05	2/21176	SLC4A1	intergenic_region	NM_000342.3:c.*3648G>C							.	.	.	.	.
chr17	44246811		C	G	503.41	4.72233e-05	1/21176	SLC4A1	intergenic_region	NM_000342.3:c.*3647G>C							.	.	.	.	.
chr17	44246849		G	A	1250.83	9.44465e-05	2/21176	SLC4A1	intergenic_region	NM_000342.3:c.*3609C>T							.	.	.	.	.
chr17	44246878		C	T	655.41	4.72233e-05	1/21176	SLC4A1	intergenic_region	NM_000342.3:c.*3580G>A							.	.	.	.	.
chr17	44246890	rs185917545	C	T	921.41	4.72233e-05	1/21176	SLC4A1	intergenic_region	NM_000342.3:c.*3568G>A	0.000798722	0	0	0	0.002	0.002	.	.	.	.	.
chr17	44246914	rs568043860	A	T	18314.5	0.0014167	30/21176	SLC4A1	intergenic_region	NM_000342.3:c.*3544T>A	0.000199681	0.001	0	0	0	0	.	.	.	.	.
chr17	44246918		C	T	585.41	4.72233e-05	1/21176	SLC4A1	intergenic_region	NM_000342.3:c.*3540G>A							.	.	.	.	.
chr17	44246919		G	A	59137.4	0.00410842	87/21176	SLC4A1	intergenic_region	NM_000342.3:c.*3539C>T							.	.	.	.	.
chr17	44246941		A	T	671.41	4.72233e-05	1/21176	SLC4A1	intergenic_region	NM_000342.3:c.*3517T>A							.	.	.	.	.
chr17	44246961	rs552676118	G	A	3081.13	0.00028334	6/21176	SLC4A1	intergenic_region	NM_000342.3:c.*3497C>T							.	.	.	.	.
chr17	44246990		A	G	1538.84	9.44465e-05	2/21176	SLC4A1	intergenic_region	NM_000342.3:c.*3468T>C							.	.	.	.	.
chr17	44246991		T	C	922.41	4.72233e-05	1/21176	SLC4A1	intergenic_region	NM_000342.3:c.*3467A>G							.	.	.	.	.
chr17	44247024		C	T	1799.84	9.44465e-05	2/21176	SLC4A1	intergenic_region	NM_000342.3:c.*3434G>A							.	.	.	.	.
chr17	44247025		G	A	763.41	4.72233e-05	1/21176	SLC4A1	intergenic_region	NM_000342.3:c.*3433C>T							.	.	.	.	.
chr17	44247034		C	A	2475.53	0.00014167	3/21176	SLC4A1	intergenic_region	NM_000342.3:c.*3424G>T							.	.	.	.	.
chr17	44247065		C	T	10287.5	0.000661126	14/21176	SLC4A1	intergenic_region	NM_000342.3:c.*3393G>A							.	.	.	.	.
chr17	44247066	rs753057072	G	A	2239.53	9.44465e-05	2/21176	SLC4A1	intergenic_region	NM_000342.3:c.*3392C>T							.	.	.	.	.
chr17	44247128		G	C	547.41	4.72233e-05	1/21176	SLC4A1	intergenic_region	NM_000342.3:c.*3330C>G							.	.	.	.	.
chr17	44247154		A	T	554.41	4.72233e-05	1/21176	SLC4A1	intergenic_region	NM_000342.3:c.*3304T>A							.	.	.	.	.
chr17	44247180		G	A	1392.83	9.44465e-05	2/21176	SLC4A1	intergenic_region	NM_000342.3:c.*3278C>T							.	.	.	.	.
chr17	44247235		C	T	1332.83	9.44465e-05	2/21176	SLC4A1	intergenic_region	NM_000342.3:c.*3223G>A							.	.	.	.	.
chr17	44247261		A	G	574.41	4.72233e-05	1/21176	SLC4A1	intergenic_region	NM_000342.3:c.*3197T>C							.	.	.	.	.
chr17	44247277		A	C	817.41	4.72233e-05	1/21176	SLC4A1	intergenic_region	NM_000342.3:c.*3181T>G							.	.	.	.	.
chr17	44247324		G	A	558.41	4.72233e-05	1/21176	SLC4A1	intergenic_region	NM_000342.3:c.*3134C>T							.	.	.	.	.
chr17	44247325		G	A	68238.4	0.00387231	82/21176	SLC4A1	intergenic_region	NM_000342.3:c.*3133C>T							.	.	.	.	.
chr17	44247352		C	T	576.41	4.72233e-05	1/21176	SLC4A1	intergenic_region	NM_000342.3:c.*3106G>A							.	.	.	.	.
chr17	44247354		C	G	685.41	4.72233e-05	1/21176	SLC4A1	intergenic_region	NM_000342.3:c.*3104G>C							.	.	.	.	.
chr17	44247365		A	T	560.41	4.72233e-05	1/21176	SLC4A1	intergenic_region	NM_000342.3:c.*3093T>A							.	.	.	.	.
chr17	44247366		T	C	783.83	9.44465e-05	2/21176	SLC4A1	intergenic_region	NM_000342.3:c.*3092A>G							.	.	.	.	.
chr17	44247391		A	G	2075.24	4.72233e-05	1/21176	SLC4A1	downstream_gene_variant	NM_000342.3:c.*3067T>C							.	.	.	.	.
chr17	44247391	rs541323134	A	C	2075.24	9.44465e-05	2/21176	SLC4A1	downstream_gene_variant	NM_000342.3:c.*3067T>G	0.000399361	0	0.0029	0	0	0	.	.	.	.	.
chr17	44247407		C	T	2091.53	9.44465e-05	2/21176	SLC4A1	downstream_gene_variant	NM_000342.3:c.*3051G>A							.	.	.	.	.
chr17	44247495		C	G	660.41	4.72233e-05	1/21176	SLC4A1	downstream_gene_variant	NM_000342.3:c.*2963G>C							.	.	.	.	.
chr17	44247519		C	T	706.41	4.72233e-05	1/21176	SLC4A1	downstream_gene_variant	NM_000342.3:c.*2939G>A							.	.	.	.	.
chr17	44247520	rs552742190	G	A	783.41	4.72233e-05	1/21176	SLC4A1	downstream_gene_variant	NM_000342.3:c.*2938C>T	0.000199681	0	0.0014	0	0	0	.	.	.	.	.
chr17	44247553		G	T	1026.41	4.72233e-05	1/21176	SLC4A1	downstream_gene_variant	NM_000342.3:c.*2905C>A							.	.	.	.	.
chr17	44247554		C	T	1026.41	4.72233e-05	1/21176	SLC4A1	downstream_gene_variant	NM_000342.3:c.*2904G>A							.	.	.	.	.
chr17	44247575		C	G	514.41	4.72233e-05	1/21176	SLC4A1	downstream_gene_variant	NM_000342.3:c.*2883G>C							.	.	.	.	.
chr17	44247613		G	A	3170.71	0.000188893	4/21176	SLC4A1	downstream_gene_variant	NM_000342.3:c.*2845C>T							.	.	.	.	.
chr17	44247635		G	A	2425.83	4.72233e-05	1/21176	SLC4A1	downstream_gene_variant	NM_000342.3:c.*2823C>T							.	.	.	.	.
chr17	44247657	rs183914734	C	T	289.41	4.72233e-05	1/21176	SLC4A1	downstream_gene_variant	NM_000342.3:c.*2801G>A	0.000798722	0	0.0014	0.0023	0	0	.	.	.	.	.
chr17	44247658		G	A	2307.53	0.00014167	3/21176	SLC4A1	downstream_gene_variant	NM_000342.3:c.*2800C>T							.	.	.	.	.
chr17	44247705	rs12937114	A	G	12219400	0.707971	14992/21176	SLC4A1	downstream_gene_variant	NM_000342.3:c.*2753T>C	0.460663	0.6954	0.366	0.5998	0.2803	0.2832	.	.	.	.	.
chr17	44247709		G	A	10586.5	0.000425009	9/21176	SLC4A1	downstream_gene_variant	NM_000342.3:c.*2749C>T							.	.	.	.	.
chr17	44247755		T	C	1901.71	0.000188893	4/21176	SLC4A1	downstream_gene_variant	NM_000342.3:c.*2703A>G							.	.	.	.	.
chr17	44247778		C	T	3734.12	0.000236116	5/21176	SLC4A1	downstream_gene_variant	NM_000342.3:c.*2680G>A							.	.	.	.	.
chr17	44247779		G	A	548.41	4.72233e-05	1/21176	SLC4A1	downstream_gene_variant	NM_000342.3:c.*2679C>T							.	.	.	.	.
chr17	44247785		G	T	1261.41	4.72233e-05	1/21176	SLC4A1	downstream_gene_variant	NM_000342.3:c.*2673C>A							.	.	.	.	.
chr17	44247798		C	G	512.41	4.72233e-05	1/21176	SLC4A1	downstream_gene_variant	NM_000342.3:c.*2660G>C							.	.	.	.	.
chr17	44247801		T	C	754.41	4.72233e-05	1/21176	SLC4A1	downstream_gene_variant	NM_000342.3:c.*2657A>G							.	.	.	.	.
chr17	44247818	rs539510352	A	G	476.41	4.72233e-05	1/21176	SLC4A1	downstream_gene_variant	NM_000342.3:c.*2640T>C	0.000599042	0	0	0	0	0.0031	.	.	.	.	.
chr17	44247837		G	A	529.41	4.72233e-05	1/21176	SLC4A1	downstream_gene_variant	NM_000342.3:c.*2621C>T							.	.	.	.	.
chr17	44247849		T	A	6646.11	0.000425009	9/21176	SLC4A1	downstream_gene_variant	NM_000342.3:c.*2609A>T							.	.	.	.	.
chr17	44247871		C	G	2543.71	0.000188893	4/21176	SLC4A1	downstream_gene_variant	NM_000342.3:c.*2587G>C							.	.	.	.	.
chr17	44247901		G	A	1743.54	0.00014167	3/21176	SLC4A1	downstream_gene_variant	NM_000342.3:c.*2557C>T							.	.	.	.	.
chr17	44247988	rs8066822	T	C	1584.53	0.00014167	3/21176	SLC4A1	downstream_gene_variant	NM_000342.3:c.*2470A>G	0.104832	0	0.0403	0.3593	0.0149	0.0072	.	.	.	.	.
chr17	44248017		T	C	2667.53	4.72233e-05	1/21176	SLC4A1	downstream_gene_variant	NM_000342.3:c.*2441A>G							.	.	.	.	.
chr17	44248042	rs61290372	G	A	890608	0.0536929	1137/21176	SLC4A1	downstream_gene_variant	NM_000342.3:c.*2416C>T	0.0261581	0.0585	0.0432	0.0015	0.0159	0.0245	.	.	.	.	.
chr17	44248053	rs183145733	C	T	2467.54	4.72233e-05	1/21176	SLC4A1	downstream_gene_variant	NM_000342.3:c.*2405G>A	0.00299521	0	0	0	0.001	0.0143	.	.	.	.	.
chr17	44248054		G	A	3029.12	0.000188893	4/21176	SLC4A1	downstream_gene_variant	NM_000342.3:c.*2404C>T							.	.	.	.	.
chr17	44248054		G	T	3029.12	4.72233e-05	1/21176	SLC4A1	downstream_gene_variant	NM_000342.3:c.*2404C>A							.	.	.	.	.
chr17	44248155		G	A	1002.41	4.72233e-05	1/21176	SLC4A1	downstream_gene_variant	NM_000342.3:c.*2303C>T							.	.	.	.	.
chr17	44248156		C	T	657.41	4.72233e-05	1/21176	SLC4A1	downstream_gene_variant	NM_000342.3:c.*2302G>A							.	.	.	.	.
chr17	44248161		T	C	602.41	4.72233e-05	1/21176	SLC4A1	downstream_gene_variant	NM_000342.3:c.*2297A>G							.	.	.	.	.
chr17	44248171		A	C	722.41	4.72233e-05	1/21176	SLC4A1	downstream_gene_variant	NM_000342.3:c.*2287T>G							.	.	.	.	.
chr17	44248193		C	T	1503.83	9.44465e-05	2/21176	SLC4A1	downstream_gene_variant	NM_000342.3:c.*2265G>A							.	.	.	.	.
chr17	44248199		T	A	617.41	4.72233e-05	1/21176	SLC4A1	downstream_gene_variant	NM_000342.3:c.*2259A>T							.	.	.	.	.
chr17	44248217		CTG	C	833.41	4.72233e-05	1/21176	SLC4A1	downstream_gene_variant	NM_000342.3:c.*2239_*2240delCA							.	.	.	.	.
chr17	44248248		G	A	772.83	9.44465e-05	2/21176	SLC4A1	downstream_gene_variant	NM_000342.3:c.*2210C>T							.	.	.	.	.
chr17	44248293		G	A	505.41	4.72233e-05	1/21176	SLC4A1	downstream_gene_variant	NM_000342.3:c.*2165C>T							.	.	.	.	.
chr17	44248317		C	T	420.66	4.72233e-05	1/21176	SLC4A1	downstream_gene_variant	NM_000342.3:c.*2141G>A							.	.	.	.	.
chr17	44248340	rs571676708	A	AC	64845.1	0.00637514	135/21176	SLC4A1	downstream_gene_variant	NM_000342.3:c.*2117_*2118insG	0.000798722	0.004	0	0	0	0	.	.	.	.	.
chr17	44248345	rs73983962	C	T	1693.83	4.72233e-05	1/21176	SLC4A1	downstream_gene_variant	NM_000342.3:c.*2113G>A	0.000399361	0	0	0.0015	0	0	.	.	.	.	.
chr17	44248346		G	C	619.41	4.72233e-05	1/21176	SLC4A1	downstream_gene_variant	NM_000342.3:c.*2112C>G							.	.	.	.	.
chr17	44248347		G	T	1759.84	9.44465e-05	2/21176	SLC4A1	downstream_gene_variant	NM_000342.3:c.*2111C>A							.	.	.	.	.
chr17	44248349	rs200614450	AC	A	1207.54	0.00014167	3/21176	SLC4A1	downstream_gene_variant	NM_000342.3:c.*2108delG							.	.	.	.	.
chr17	44248355	rs191486897	G	A	7267.39	0.000519456	11/21176	SLC4A1	downstream_gene_variant	NM_000342.3:c.*2103C>T	0.000599042	0.003	0	0	0	0	.	.	.	.	.
chr17	44248357		C	G	424.41	4.72233e-05	1/21176	SLC4A1	downstream_gene_variant	NM_000342.3:c.*2101G>C							.	.	.	.	.
chr17	44248367		G	A	671.41	4.72233e-05	1/21176	SLC4A1	downstream_gene_variant	NM_000342.3:c.*2091C>T							.	.	.	.	.
chr17	44248391	rs533644288	C	T	1940.53	0.00014167	3/21176	SLC4A1	3_prime_UTR_variant	NM_000342.3:c.*2067G>A	0.000199681	0.001	0	0	0	0	.	.	.	.	.
chr17	44248394		A	G	708.41	4.72233e-05	1/21176	SLC4A1	3_prime_UTR_variant	NM_000342.3:c.*2064T>C							.	.	.	.	.
chr17	44248396		A	G	469.41	4.72233e-05	1/21176	SLC4A1	3_prime_UTR_variant	NM_000342.3:c.*2062T>C							.	.	.	.	.
chr17	44248401		TA	T	735.41	4.72233e-05	1/21176	SLC4A1	3_prime_UTR_variant	NM_000342.3:c.*2056delT							.	.	.	.	.
chr17	44248404		G	A	1654.83	9.44465e-05	2/21176	SLC4A1	3_prime_UTR_variant	NM_000342.3:c.*2054C>T							.	.	.	.	.
chr17	44248451		CAG	C	922.41	4.72233e-05	1/21176	SLC4A1	3_prime_UTR_variant	NM_000342.3:c.*2005_*2006delCT							.	.	.	.	.
chr17	44248512		G	A	425.41	4.72233e-05	1/21176	SLC4A1	3_prime_UTR_variant	NM_000342.3:c.*1946C>T							.	.	.	.	.
chr17	44248525	rs565128885	C	T	1081.83	9.44465e-05	2/21176	SLC4A1	3_prime_UTR_variant	NM_000342.3:c.*1933G>A	0.000998403	0	0	0	0	0.0051	.	.	.	.	Benign/Likely_benign
chr17	44248574		C	A	419.41	4.72233e-05	1/21176	SLC4A1	3_prime_UTR_variant	NM_000342.3:c.*1884G>T							.	.	.	.	.
chr17	44248619		A	G	578.41	4.72233e-05	1/21176	SLC4A1	3_prime_UTR_variant	NM_000342.3:c.*1839T>C							.	.	.	.	.
chr17	44248639		G	T	498.41	4.72233e-05	1/21176	SLC4A1	3_prime_UTR_variant	NM_000342.3:c.*1819C>A							.	.	.	.	.
chr17	44248642		C	A	1199.83	9.44465e-05	2/21176	SLC4A1	3_prime_UTR_variant	NM_000342.3:c.*1816G>T							.	.	.	.	.
chr17	44248666	rs143785442	C	T	747.41	4.72233e-05	1/21176	SLC4A1	3_prime_UTR_variant	NM_000342.3:c.*1792G>A	0.00139776	0	0.0043	0.0023	0.001	0	.	.	.	.	Benign/Likely_benign
chr17	44248667		G	A	1457.83	4.72233e-05	1/21176	SLC4A1	3_prime_UTR_variant	NM_000342.3:c.*1791C>T							.	.	.	.	Uncertain_significance
chr17	44248687		T	C	434.41	4.72233e-05	1/21176	SLC4A1	3_prime_UTR_variant	NM_000342.3:c.*1771A>G							.	.	.	.	.
chr17	44248689		G	C	1435.53	9.44465e-05	2/21176	SLC4A1	3_prime_UTR_variant	NM_000342.3:c.*1769C>G							.	.	.	.	.
chr17	44248692		GAA	G	778.41	4.72233e-05	1/21176	SLC4A1	3_prime_UTR_variant	NM_000342.3:c.*1764_*1765delTT							.	.	.	.	.
chr17	44248695		G	A	1572.84	9.44465e-05	2/21176	SLC4A1	3_prime_UTR_variant	NM_000342.3:c.*1763C>T							.	.	.	.	.
chr17	44248707		G	T	785.41	4.72233e-05	1/21176	SLC4A1	3_prime_UTR_variant	NM_000342.3:c.*1751C>A							.	.	.	.	.
chr17	44248726		C	T	273.41	4.72233e-05	1/21176	SLC4A1	3_prime_UTR_variant	NM_000342.3:c.*1732G>A							.	.	.	.	.
chr17	44248733		G	A	525.84	9.44465e-05	2/21176	SLC4A1	3_prime_UTR_variant	NM_000342.3:c.*1725C>T							.	.	.	.	.
chr17	44248737	rs62078947	C	T	3866.54	0.000330563	7/21176	SLC4A1	3_prime_UTR_variant	NM_000342.3:c.*1721G>A	0.0131789	0	0.0187	0.0008	0.0408	0.0112	.	.	.	.	Benign
chr17	44248738	rs142658017	C	T	498.41	4.72233e-05	1/21176	SLC4A1	3_prime_UTR_variant	NM_000342.3:c.*1720G>A	0.000199681	0.001	0	0	0	0	.	.	.	.	.
chr17	44248769		T	C	468.41	4.72233e-05	1/21176	SLC4A1	3_prime_UTR_variant	NM_000342.3:c.*1689A>G							.	.	.	.	.
chr17	44248770	rs529123295	A	C	5204.54	0.000425009	9/21176	SLC4A1	3_prime_UTR_variant	NM_000342.3:c.*1688T>G	0.000199681	0.001	0	0	0	0	.	.	.	.	.
chr17	44248793		A	T	625.41	4.72233e-05	1/21176	SLC4A1	3_prime_UTR_variant	NM_000342.3:c.*1665T>A							.	.	.	.	.
chr17	44248809		CAT	C	235.43	4.72233e-05	1/21176	SLC4A1	3_prime_UTR_variant	NM_000342.3:c.*1647_*1648delAT							.	.	.	.	.
chr17	44248885		G	C	42.34	4.7259e-05	1/21160	SLC4A1	3_prime_UTR_variant	NM_000342.3:c.*1573C>G							.	.	.	.	.
chr17	44248890	rs5033	C	T	2338540	0.283754	5998/21138	SLC4A1	3_prime_UTR_variant	NM_000342.3:c.*1568G>A	0.536342	0.2937	0.6326	0.4047	0.7117	0.7157	.	.	.	.	Benign
chr17	44248896		G	A	314.67	4.72322e-05	1/21172	SLC4A1	3_prime_UTR_variant	NM_000342.3:c.*1562C>T							.	.	.	.	.
chr17	44248923		A	C	985.81	0.00014167	3/21176	SLC4A1	3_prime_UTR_variant	NM_000342.3:c.*1535T>G							.	.	.	.	.
chr17	44249013		C	T	297.45	4.72233e-05	1/21176	SLC4A1	3_prime_UTR_variant	NM_000342.3:c.*1445G>A							.	.	.	.	.
chr17	44249053		G	A	5187.03	0.000519456	11/21176	SLC4A1	3_prime_UTR_variant	NM_000342.3:c.*1405C>T							.	.	.	.	.
chr17	44249065	rs139308660	T	A	40586.2	0.00306951	65/21176	SLC4A1	3_prime_UTR_variant	NM_000342.3:c.*1393A>T	0.000998403	0.005	0	0	0	0	.	.	.	.	Conflicting_classifications_of_pathogenicity
chr17	44249105		G	A	257.41	4.72233e-05	1/21176	SLC4A1	3_prime_UTR_variant	NM_000342.3:c.*1353C>T							1.951	N	.	.	.
chr17	44249110		A	G	489.42	4.72233e-05	1/21176	SLC4A1	3_prime_UTR_variant	NM_000342.3:c.*1348T>C							0.008	N	.	.	.
chr17	44249111		C	T	2943.98	0.000236116	5/21176	SLC4A1	3_prime_UTR_variant	NM_000342.3:c.*1347G>A							1.727	N	.	.	.
chr17	44249126		T	G	1174.84	9.44465e-05	2/21176	SLC4A1	3_prime_UTR_variant	NM_000342.3:c.*1332A>C							0.18	N	.	.	.
chr17	44249127		G	A	499.41	4.72233e-05	1/21176	SLC4A1	3_prime_UTR_variant	NM_000342.3:c.*1331C>T							.	.	.	.	.
chr17	44249142		G	T	540.41	4.72233e-05	1/21176	SLC4A1	3_prime_UTR_variant	NM_000342.3:c.*1316C>A							0.019	N	.	.	.
chr17	44249153	rs566138996	C	T	11508.3	0.000708349	15/21176	SLC4A1	3_prime_UTR_variant	NM_000342.3:c.*1305G>A	0.000199681	0.001	0	0	0	0	10.65	N	.	.	Uncertain_significance
chr17	44249164		C	T	617.42	4.72233e-05	1/21176	SLC4A1	3_prime_UTR_variant	NM_000342.3:c.*1294G>A							0.3	N	.	.	.
chr17	44249213		A	C	512.41	4.72233e-05	1/21176	SLC4A1	3_prime_UTR_variant	NM_000342.3:c.*1245T>G							.	.	.	.	.
chr17	44249215		T	C	1449.83	9.44465e-05	2/21176	SLC4A1	3_prime_UTR_variant	NM_000342.3:c.*1243A>G							.	.	.	.	.
chr17	44249231	rs141425539	T	G	3356.71	0.000188893	4/21176	SLC4A1	3_prime_UTR_variant	NM_000342.3:c.*1227A>C	0.00159744	0	0	0	0.006	0.002	.	.	.	.	Benign/Likely_benign
chr17	44249240		CT	C	7165.54	0.000661126	14/21176	SLC4A1	3_prime_UTR_variant	NM_000342.3:c.*1217delA							.	.	.	.	.
chr17	44249260		T	A	5314.61	0.000472233	10/21176	SLC4A1	3_prime_UTR_variant	NM_000342.3:c.*1198A>T							.	.	.	.	Uncertain_significance
chr17	44249296		C	T	808.41	4.72233e-05	1/21176	SLC4A1	3_prime_UTR_variant	NM_000342.3:c.*1162G>A							.	.	.	.	.
chr17	44249308		G	T	248.41	4.72233e-05	1/21176	SLC4A1	3_prime_UTR_variant	NM_000342.3:c.*1150C>A							.	.	.	.	.
chr17	44249309		T	C	386.41	4.72233e-05	1/21176	SLC4A1	3_prime_UTR_variant	NM_000342.3:c.*1149A>G							.	.	.	.	.
chr17	44249329		A	G	336.41	4.72233e-05	1/21176	SLC4A1	3_prime_UTR_variant	NM_000342.3:c.*1129T>C							.	.	.	.	.
chr17	44249332		T	C	585.41	4.72233e-05	1/21176	SLC4A1	3_prime_UTR_variant	NM_000342.3:c.*1126A>G							.	.	.	.	.
chr17	44249336		G	A	474.41	4.72233e-05	1/21176	SLC4A1	3_prime_UTR_variant	NM_000342.3:c.*1122C>T							.	.	.	.	.
chr17	44249341		G	T	479.41	4.72233e-05	1/21176	SLC4A1	3_prime_UTR_variant	NM_000342.3:c.*1117C>A							.	.	.	.	.
chr17	44249342		A	G	496.41	4.72233e-05	1/21176	SLC4A1	3_prime_UTR_variant	NM_000342.3:c.*1116T>C							.	.	.	.	.
chr17	44249363		C	G	535.41	4.72233e-05	1/21176	SLC4A1	3_prime_UTR_variant	NM_000342.3:c.*1095G>C							.	.	.	.	.
chr17	44249415		T	C	577.41	4.72233e-05	1/21176	SLC4A1	3_prime_UTR_variant	NM_000342.3:c.*1043A>G							.	.	.	.	.
chr17	44249425	rs765906243	C	T	697.41	4.72233e-05	1/21176	SLC4A1	3_prime_UTR_variant	NM_000342.3:c.*1033G>A							.	.	.	.	.
chr17	44249437		A	G	744.84	9.44465e-05	2/21176	SLC4A1	3_prime_UTR_variant	NM_000342.3:c.*1021T>C							.	.	.	.	.
chr17	44249453		C	G	159.41	4.72233e-05	1/21176	SLC4A1	3_prime_UTR_variant	NM_000342.3:c.*1005G>C							.	.	.	.	.
chr17	44249459		C	T	1451.57	9.44465e-05	2/21176	SLC4A1	3_prime_UTR_variant	NM_000342.3:c.*999G>A							.	.	.	.	.
chr17	44249460		G	A	71.44	4.72233e-05	1/21176	SLC4A1	3_prime_UTR_variant	NM_000342.3:c.*998C>T							.	.	.	.	.
chr17	44249469		T	C	171.47	9.44465e-05	2/21176	SLC4A1	3_prime_UTR_variant	NM_000342.3:c.*989A>G							.	.	.	.	.
chr17	44249483		C	A	431.28	4.72233e-05	1/21176	SLC4A1	3_prime_UTR_variant	NM_000342.3:c.*975G>T							.	.	.	.	.
chr17	44249521		C	T	492.86	9.44465e-05	2/21176	SLC4A1	3_prime_UTR_variant	NM_000342.3:c.*937G>A							.	.	.	.	.
chr17	44249561	rs5030	C	T	621237	0.0532679	1128/21176	SLC4A1	3_prime_UTR_variant	NM_000342.3:c.*897G>A	0.0265575	0.0565	0.0447	0.0038	0.0159	0.0245	.	.	.	.	Benign
chr17	44249562	rs752623308	G	A	620.49	4.72233e-05	1/21176	SLC4A1	3_prime_UTR_variant	NM_000342.3:c.*896C>T							.	.	.	.	.
chr17	44249578		G	A	415.42	4.72233e-05	1/21176	SLC4A1	3_prime_UTR_variant	NM_000342.3:c.*880C>T							.	.	.	.	.
chr17	44249587		A	G	1317.84	4.72233e-05	1/21176	SLC4A1	3_prime_UTR_variant	NM_000342.3:c.*871T>C							.	.	.	.	.
chr17	44249597		T	C	443.41	4.72233e-05	1/21176	SLC4A1	3_prime_UTR_variant	NM_000342.3:c.*861A>G							.	.	.	.	.
chr17	44249603		A	G	1400.83	9.44465e-05	2/21176	SLC4A1	3_prime_UTR_variant	NM_000342.3:c.*855T>C							.	.	.	.	.
chr17	44249624		T	C	1071.83	9.44465e-05	2/21176	SLC4A1	3_prime_UTR_variant	NM_000342.3:c.*834A>G							.	.	.	.	.
chr17	44249626		A	T	684.41	4.72233e-05	1/21176	SLC4A1	3_prime_UTR_variant	NM_000342.3:c.*832T>A							.	.	.	.	.
chr17	44249705	rs763961316	G	A	985.41	4.72233e-05	1/21176	SLC4A1	3_prime_UTR_variant	NM_000342.3:c.*753C>T							.	.	.	.	Uncertain_significance
chr17	44249738		G	T	2270.83	4.72233e-05	1/21176	SLC4A1	3_prime_UTR_variant	NM_000342.3:c.*720C>A							.	.	.	.	.
chr17	44249749		C	G	824.41	4.72233e-05	1/21176	SLC4A1	3_prime_UTR_variant	NM_000342.3:c.*709G>C							.	.	.	.	.
chr17	44249794		G	A	764.41	4.72233e-05	1/21176	SLC4A1	3_prime_UTR_variant	NM_000342.3:c.*664C>T							.	.	.	.	.
chr17	44249830		A	C	496.41	4.72233e-05	1/21176	SLC4A1	3_prime_UTR_variant	NM_000342.3:c.*628T>G							.	.	.	.	.
chr17	44249834		C	T	3153.71	0.000188893	4/21176	SLC4A1	3_prime_UTR_variant	NM_000342.3:c.*624G>A							.	.	.	.	Uncertain_significance
chr17	44249877		G	C	434.41	4.72233e-05	1/21176	SLC4A1	3_prime_UTR_variant	NM_000342.3:c.*581C>G							.	.	.	.	.
chr17	44249878	rs13306778	G	C	32453.1	0.00198338	42/21176	SLC4A1	3_prime_UTR_variant	NM_000342.3:c.*580C>G	0.000399361	0.002	0	0	0	0	.	.	.	.	.
chr17	44249885		T	G	8560.1	0.000613903	13/21176	SLC4A1	3_prime_UTR_variant	NM_000342.3:c.*573A>C							.	.	.	.	.
chr17	44249966		G	T	869.41	4.72233e-05	1/21176	SLC4A1	3_prime_UTR_variant	NM_000342.3:c.*492C>A							.	.	.	.	.
chr17	44250000		C	T	3731.71	0.000188893	4/21176	SLC4A1	3_prime_UTR_variant	NM_000342.3:c.*458G>A							.	.	.	.	.
chr17	44250032		AC	A	538.41	4.72233e-05	1/21176	SLC4A1	3_prime_UTR_variant	NM_000342.3:c.*425delG							.	.	.	.	.
chr17	44250050	rs45555735	G	A	4107.98	0.000188893	4/21176	SLC4A1	3_prime_UTR_variant	NM_000342.3:c.*408C>T	0.0119808	0	0.0303	0	0.0288	0.0102	.	.	.	.	Benign/Likely_benign
chr17	44250107		C	G	78808.6	4.72233e-05	1/21176	SLC4A1	3_prime_UTR_variant	NM_000342.3:c.*351G>C							.	.	.	.	Conflicting_classifications_of_pathogenicity
chr17	44250107	rs138242019	C	A	78808.6	0.00410842	87/21176	SLC4A1	3_prime_UTR_variant	NM_000342.3:c.*351G>T	0.000798722	0.004	0	0	0	0	.	.	.	.	.
chr17	44250109	rs1465204	C	T	729.41	4.72233e-05	1/21176	SLC4A1	3_prime_UTR_variant	NM_000342.3:c.*349G>A	0.0485224	0.001	0.0058	0.1793	0.001	0	.	.	.	.	Benign
chr17	44250110		G	C	472.41	4.72233e-05	1/21176	SLC4A1	3_prime_UTR_variant	NM_000342.3:c.*348C>G							.	.	.	.	.
chr17	44250120		C	T	941.83	9.44465e-05	2/21176	SLC4A1	3_prime_UTR_variant	NM_000342.3:c.*338G>A							.	.	.	.	.
chr17	44250123	rs13306777	C	T	647139	0.0339063	718/21176	SLC4A1	3_prime_UTR_variant	NM_000342.3:c.*335G>A	0.0207668	0.0387	0.0908	0.0015	0	0	.	.	.	.	Benign
chr17	44250125	rs2072081	G	T	14760900	0.706649	14964/21176	SLC4A1	3_prime_UTR_variant	NM_000342.3:c.*333C>A	0.446486	0.6944	0.3473	0.5946	0.2326	0.2812	.	.	.	.	Benign
chr17	44250188	rs5027	C	T	1909430	0.10493	2222/21176	SLC4A1	3_prime_UTR_variant	NM_000342.3:c.*270G>A	0.0509185	0.1042	0.0317	0.0348	0.0447	0.0378	.	.	.	.	Benign
chr17	44250219	rs550850720	G	C	773.41	4.72233e-05	1/21176	SLC4A1	3_prime_UTR_variant	NM_000342.3:c.*239C>G	0.000199681	0.001	0	0	0	0	.	.	.	.	.
chr17	44250236		C	T	669.41	4.72233e-05	1/21176	SLC4A1	3_prime_UTR_variant	NM_000342.3:c.*222G>A							.	.	.	.	.
chr17	44250255	rs185591115	C	T	596.41	4.72233e-05	1/21176	SLC4A1	3_prime_UTR_variant	NM_000342.3:c.*203G>A	0.000199681	0	0	0.0008	0	0	.	.	.	.	.
chr17	44250271		G	A	710.41	4.72233e-05	1/21176	SLC4A1	3_prime_UTR_variant	NM_000342.3:c.*187C>T							.	.	.	.	.
chr17	44250274		A	G	769.41	4.72233e-05	1/21176	SLC4A1	3_prime_UTR_variant	NM_000342.3:c.*184T>C							.	.	.	.	.
chr17	44250375		T	A	403.41	4.72233e-05	1/21176	SLC4A1	3_prime_UTR_variant	NM_000342.3:c.*83A>T							.	.	.	.	.
chr17	44250376		G	A	846.41	4.72233e-05	1/21176	SLC4A1	3_prime_UTR_variant	NM_000342.3:c.*82C>T							.	.	.	.	.
chr17	44250382		C	G	565.41	4.72233e-05	1/21176	SLC4A1	3_prime_UTR_variant	NM_000342.3:c.*76G>C							.	.	.	.	.
chr17	44250411		TG	T	697.83	9.44465e-05	2/21176	SLC4A1	3_prime_UTR_variant	NM_000342.3:c.*46delC							.	.	.	.	.
chr17	44250439		T	C	902.41	4.72233e-05	1/21176	SLC4A1	3_prime_UTR_variant	NM_000342.3:c.*19A>G							.	.	.	.	.
chr17	44250440		AGGGCCT	A	964.83	4.72233e-05	1/21176	SLC4A1	3_prime_UTR_variant	NM_000342.3:c.*12_*17delAGGCCC							.	.	.	.	Likely_benign
chr17	44250453	rs748428663	G	A	1421.83	9.44465e-05	2/21176	SLC4A1	3_prime_UTR_variant	NM_000342.3:c.*5C>T							.	.	.	.	Conflicting_classifications_of_pathogenicity
chr17	44250454		C	G	718.41	4.72233e-05	1/21176	SLC4A1	3_prime_UTR_variant	NM_000342.3:c.*4G>C							.	.	.	.	.
chr17	44250476		TTCG	T	1042.41	4.72233e-05	1/21176	SLC4A1	disruptive_inframe_deletion	NM_000342.3:p.Asp905del/c.2715_2717delCGA							.	.	.	.	.
chr17	44250479	rs377326869	G	A	3769.94	0.00014167	3/21176	SLC4A1	synonymous_variant	NM_000342.3:p.Asp905Asp/c.2715C>T							.	.	.	.	.
chr17	44250482	rs45519733	G	A	6481.06	0.000330563	7/21176	SLC4A1	synonymous_variant	NM_000342.3:p.Tyr904Tyr/c.2712C>T	0.0127796	0	0.0144	0.0015	0.0348	0.0174	.	.	.	.	Benign/Likely_benign
chr17	44250492	rs189300762	C	T	1092.41	4.72233e-05	1/21176	SLC4A1	missense_variant	NM_000342.3:p.Arg901Gln/c.2702G>A	0.000199681	0	0	0	0.001	0	0.028	N	B	T	Uncertain_significance
chr17	44250519		T	C	861.41	4.72233e-05	1/21176	SLC4A1	missense_variant	NM_000342.3:p.Lys892Arg/c.2675A>G							16.41	D	B	D	.
chr17	44250543		A	T	492.41	4.72233e-05	1/21176	SLC4A1	splice_region_variant&intron_variant	NM_000342.3:c.2656-5T>A							.	.	.	.	.
chr17	44250555	rs531269396	G	C	60445.4	0.00396675	84/21176	SLC4A1	intron_variant	NM_000342.3:c.2656-17C>G	0.00179712	0.0089	0	0	0	0	.	.	.	.	Benign
chr17	44250560		G	A	563.41	4.72233e-05	1/21176	SLC4A1	intron_variant	NM_000342.3:c.2656-22C>T							.	.	.	.	.
chr17	44250577		C	T	816.41	4.72233e-05	1/21176	SLC4A1	intron_variant	NM_000342.3:c.2656-39G>A							.	.	.	.	.
chr17	44250600		C	T	1197.84	9.44465e-05	2/21176	SLC4A1	intron_variant	NM_000342.3:c.2656-62G>A							.	.	.	.	.
chr17	44250640		C	T	3434.71	0.000188893	4/21176	SLC4A1	intron_variant	NM_000342.3:c.2656-102G>A							.	.	.	.	.
chr17	44250691		G	A	740.41	4.72233e-05	1/21176	SLC4A1	intron_variant	NM_000342.3:c.2656-153C>T							.	.	.	.	.
chr17	44250703		T	G	778.41	4.72233e-05	1/21176	SLC4A1	intron_variant	NM_000342.3:c.2656-165A>C							.	.	.	.	.
chr17	44250704	rs555435310	C	T	589.41	4.72233e-05	1/21176	SLC4A1	intron_variant	NM_000342.3:c.2656-166G>A	0.000199681	0	0	0.0008	0	0	.	.	.	.	.
chr17	44250705		G	A	863.41	4.72233e-05	1/21176	SLC4A1	intron_variant	NM_000342.3:c.2656-167C>T							.	.	.	.	.
chr17	44250757		C	T	18258.3	0.000802796	17/21176	SLC4A1	intron_variant	NM_000342.3:c.2656-219G>A							.	.	.	.	.
chr17	44250776		G	T	963.41	4.72233e-05	1/21176	SLC4A1	intron_variant	NM_000342.3:c.2656-238C>A							.	.	.	.	.
chr17	44250778		C	A	671.41	4.72233e-05	1/21176	SLC4A1	intron_variant	NM_000342.3:c.2656-240G>T							.	.	.	.	.
chr17	44250792		C	A	2065.53	0.00014167	3/21176	SLC4A1	intron_variant	NM_000342.3:c.2656-254G>T							.	.	.	.	.
chr17	44250793		G	A	3293.98	0.000236116	5/21176	SLC4A1	intron_variant	NM_000342.3:c.2656-255C>T							.	.	.	.	.
chr17	44250794		G	A	694.41	4.72233e-05	1/21176	SLC4A1	intron_variant	NM_000342.3:c.2656-256C>T							.	.	.	.	.
chr17	44250806		C	A	761.41	4.72233e-05	1/21176	SLC4A1	intron_variant	NM_000342.3:c.2656-268G>T							.	.	.	.	.
chr17	44250821		G	A	774.41	4.72233e-05	1/21176	SLC4A1	intron_variant	NM_000342.3:c.2656-283C>T							.	.	.	.	.
chr17	44250832	rs117273814	A	G	1545350	0.0849074	1798/21176	SLC4A1	intron_variant	NM_000342.3:c.2656-294T>C	0.028155	0.0714	0.0922	0.0023	0.002	0	.	.	.	.	.
chr17	44250862	rs556264884	C	T	1439.83	9.44465e-05	2/21176	SLC4A1	intron_variant	NM_000342.3:c.2655+297G>A	0.000199681	0	0.0014	0	0	0	.	.	.	.	.
chr17	44250868	rs545390195	A	G	1334.84	9.44465e-05	2/21176	SLC4A1	intron_variant	NM_000342.3:c.2655+291T>C	0.00139776	0	0	0	0	0.0072	.	.	.	.	.
chr17	44250870		G	A	1110.83	9.44465e-05	2/21176	SLC4A1	intron_variant	NM_000342.3:c.2655+289C>T							.	.	.	.	.
chr17	44250891		G	A	881.41	4.72233e-05	1/21176	SLC4A1	intron_variant	NM_000342.3:c.2655+268C>T							.	.	.	.	.
chr17	44250929		C	T	1626.84	9.44465e-05	2/21176	SLC4A1	intron_variant	NM_000342.3:c.2655+230G>A							.	.	.	.	.
chr17	44250938	rs146009408	C	T	4350.12	0.000236116	5/21176	SLC4A1	intron_variant	NM_000342.3:c.2655+221G>A	0.000199681	0.001	0	0	0	0	.	.	.	.	.
chr17	44250943		G	A	1611.83	9.44465e-05	2/21176	SLC4A1	intron_variant	NM_000342.3:c.2655+216C>T							.	.	.	.	.
chr17	44250969		G	A	1176.41	4.72233e-05	1/21176	SLC4A1	intron_variant	NM_000342.3:c.2655+190C>T							.	.	.	.	.
chr17	44250981		G	T	517.41	4.72233e-05	1/21176	SLC4A1	intron_variant	NM_000342.3:c.2655+178C>A							.	.	.	.	.
chr17	44250985		CAG	C	684.41	4.72233e-05	1/21176	SLC4A1	intron_variant	NM_000342.3:c.2655+172_2655+173delCT							.	.	.	.	.
chr17	44251001		C	T	8113.02	0.000472233	10/21176	SLC4A1	intron_variant	NM_000342.3:c.2655+158G>A							.	.	.	.	.
chr17	44251009		A	G	359.41	4.72233e-05	1/21176	SLC4A1	intron_variant	NM_000342.3:c.2655+150T>C							.	.	.	.	.
chr17	44251024		A	T	351.41	4.72233e-05	1/21176	SLC4A1	intron_variant	NM_000342.3:c.2655+135T>A							.	.	.	.	.
chr17	44251105	rs750671125	C	T	529.41	4.72233e-05	1/21176	SLC4A1	intron_variant	NM_000342.3:c.2655+54G>A							.	.	.	.	.
chr17	44251106		G	A	668.41	4.72233e-05	1/21176	SLC4A1	intron_variant	NM_000342.3:c.2655+53C>T							.	.	.	.	.
chr17	44251127		C	T	1290.53	4.72233e-05	1/21176	SLC4A1	intron_variant	NM_000342.3:c.2655+32G>A							.	.	.	.	.
chr17	44251173	rs767364927	C	T	925.41	4.72233e-05	1/21176	SLC4A1	missense_variant	NM_000342.3:p.Val881Met/c.2641G>A							14.33	N	B	T	Uncertain_significance
chr17	44251189	rs202243808	C	T	2639.71	0.000188893	4/21176	SLC4A1	synonymous_variant	NM_000342.3:p.Pro875Pro/c.2625G>A	0.000199681	0	0.0014	0	0	0	.	.	.	.	Conflicting_classifications_of_pathogenicity
chr17	44251201	rs756340103	G	A	424.41	4.72233e-05	1/21176	SLC4A1	synonymous_variant	NM_000342.3:p.Arg871Arg/c.2613C>T							.	.	.	.	.
chr17	44251247		G	T	439.41	4.72233e-05	1/21176	SLC4A1	missense_variant	NM_000342.3:p.Ser856Tyr/c.2567C>A							26.5	D	D	D	.
chr17	44251249		G	A	1682.83	9.44465e-05	2/21176	SLC4A1	synonymous_variant	NM_000342.3:p.Ala855Ala/c.2565C>T							.	.	.	.	.
chr17	44251252	rs767407737	C	T	975.82	4.72233e-05	1/21176	SLC4A1	synonymous_variant	NM_000342.3:p.Pro854Pro/c.2562G>A							.	.	.	.	.
chr17	44251252		C	G	975.82	4.72233e-05	1/21176	SLC4A1	synonymous_variant	NM_000342.3:p.Pro854Pro/c.2562G>C							.	.	.	.	.
chr17	44251253	rs2285644	G	A	429855	0.0255478	541/21176	SLC4A1	missense_variant	NM_000342.3:p.Pro854Leu/c.2561C>T	0.0129792	0.0258	0.0519	0.0008	0	0.002	16.46	A	P	D	Benign/Likely_benign
chr17	44251256		G	A	814.41	4.72233e-05	1/21176	SLC4A1	missense_variant	NM_000342.3:p.Thr853Met/c.2558C>T							25.4	D	D	D	.
chr17	44251273	rs138974222	C	T	1301.83	9.44465e-05	2/21176	SLC4A1	synonymous_variant	NM_000342.3:p.Leu847Leu/c.2541G>A	0.000199681	0	0	0.0008	0	0	.	.	.	.	Likely_benign
chr17	44251338		G	A	697.41	4.72233e-05	1/21176	SLC4A1	splice_region_variant&intron_variant	NM_000342.3:c.2482-6C>T							.	.	.	.	.
chr17	44251340	rs772140712	C	T	1063.84	9.44465e-05	2/21176	SLC4A1	splice_region_variant&intron_variant	NM_000342.3:c.2482-8G>A							.	.	.	.	Likely_benign
chr17	44251356		T	G	318.41	4.72233e-05	1/21176	SLC4A1	intron_variant	NM_000342.3:c.2482-24A>C							.	.	.	.	.
chr17	44251368		C	T	934.41	4.72233e-05	1/21176	SLC4A1	intron_variant	NM_000342.3:c.2482-36G>A							.	.	.	.	.
chr17	44251404		A	G	1574.84	9.44465e-05	2/21176	SLC4A1	intron_variant	NM_000342.3:c.2481+15T>C							.	.	.	.	.
chr17	44251420	rs756487315	C	T	586.41	4.72233e-05	1/21176	SLC4A1	missense_variant&splice_region_variant	NM_000342.3:p.Arg827Gln/c.2480G>A							34	D	P	D	Uncertain_significance
chr17	44251427	rs780297314	C	T	205.41	4.72233e-05	1/21176	SLC4A1	missense_variant	NM_000342.3:p.Val825Ile/c.2473G>A							34	D	P	T	.
chr17	44251429		T	C	567.41	4.72233e-05	1/21176	SLC4A1	missense_variant	NM_000342.3:p.Tyr824Cys/c.2471A>G							25.5	D	D	D	.
chr17	44251447		T	C	1168.87	9.44465e-05	2/21176	SLC4A1	missense_variant	NM_000342.3:p.Tyr818Cys/c.2453A>G							28.1	D	D	D	.
chr17	44251449		C	G	2275.53	0.00014167	3/21176	SLC4A1	missense_variant	NM_000342.3:p.Lys817Asn/c.2451G>C							29.1	D	D	D	.
chr17	44251452		G	C	921.41	4.72233e-05	1/21176	SLC4A1	synonymous_variant	NM_000342.3:p.Pro816Pro/c.2448C>G							.	.	.	.	.
chr17	44251497	rs375505263	G	A	1341.84	9.44465e-05	2/21176	SLC4A1	synonymous_variant	NM_000342.3:p.Ser801Ser/c.2403C>T							.	.	.	.	Likely_benign
chr17	44251555	rs777827818	C	T	770.84	9.44465e-05	2/21176	SLC4A1	missense_variant	NM_000342.3:p.Arg782His/c.2345G>A							22.7	N	B	T	.
chr17	44251591		G	A	519.85	9.44465e-05	2/21176	SLC4A1	splice_region_variant&intron_variant	NM_000342.3:c.2312-3C>T							.	.	.	.	.
chr17	44251602	rs765623805	G	A	615.42	4.72233e-05	1/21176	SLC4A1	intron_variant	NM_000342.3:c.2312-14C>T							.	.	.	.	Likely_benign
chr17	44251619		G	C	623.41	4.72233e-05	1/21176	SLC4A1	intron_variant	NM_000342.3:c.2312-31C>G							.	.	.	.	.
chr17	44251625	rs564895874	C	T	2563.99	0.000236116	5/21176	SLC4A1	intron_variant	NM_000342.3:c.2312-37G>A	0.000199681	0.001	0	0	0	0	.	.	.	.	.
chr17	44251636	rs13306780	A	C	3094180	0.239186	5065/21176	SLC4A1	intron_variant	NM_000342.3:c.2312-48T>G	0.488818	0.247	0.5807	0.2852	0.7386	0.6912	.	.	.	.	Benign
chr17	44251643		G	T	1213.84	9.44465e-05	2/21176	SLC4A1	intron_variant	NM_000342.3:c.2312-55C>A							.	.	.	.	.
chr17	44251650	rs560664075	A	G	2258.71	0.000188893	4/21176	SLC4A1	intron_variant	NM_000342.3:c.2312-62T>C	0.000199681	0.001	0	0	0	0	.	.	.	.	.
chr17	44251651		G	A	1367.84	4.72233e-05	1/21176	SLC4A1	intron_variant	NM_000342.3:c.2312-63C>T							.	.	.	.	.
chr17	44251657		T	C	246.41	4.72233e-05	1/21176	SLC4A1	intron_variant	NM_000342.3:c.2312-69A>G							.	.	.	.	.
chr17	44251666		C	T	739.41	4.72233e-05	1/21176	SLC4A1	intron_variant	NM_000342.3:c.2312-78G>A							.	.	.	.	.
chr17	44251698		A	G	474.44	4.72233e-05	1/21176	SLC4A1	intron_variant	NM_000342.3:c.2312-110T>C							.	.	.	.	.
chr17	44251762		C	G	141.51	4.72233e-05	1/21176	SLC4A1	intron_variant	NM_000342.3:c.2312-174G>C							.	.	.	.	.
chr17	44251764		C	T	1426.68	0.000330563	7/21176	SLC4A1	intron_variant	NM_000342.3:c.2312-176G>A							.	.	.	.	.
chr17	44251803		G	A	210.45	4.72233e-05	1/21176	SLC4A1	intron_variant	NM_000342.3:c.2312-215C>T							.	.	.	.	.
chr17	44251814		G	A	2412.43	0.000330563	7/21176	SLC4A1	intron_variant	NM_000342.3:c.2312-226C>T							.	.	.	.	.
chr17	44251846		G	A	217.45	4.72233e-05	1/21176	SLC4A1	intron_variant	NM_000342.3:c.2312-258C>T							.	.	.	.	.
chr17	44251862		T	C	542.89	9.44555e-05	2/21174	SLC4A1	intron_variant	NM_000342.3:c.2312-274A>G							.	.	.	.	.
chr17	44251880		C	T	351.46	4.72233e-05	1/21176	SLC4A1	intron_variant	NM_000342.3:c.2312-292G>A							.	.	.	.	.
chr17	44251892		C	T	360.47	4.72322e-05	1/21172	SLC4A1	intron_variant	NM_000342.3:c.2312-304G>A							.	.	.	.	.
chr17	44251893	rs201142415	C	G	34060.8	0.00477045	101/21172	SLC4A1	intron_variant	NM_000342.3:c.2312-305G>C	0.00119808	0.005	0.0014	0	0	0	.	.	.	.	.
chr17	44251897		A	G	487.53	4.72322e-05	1/21172	SLC4A1	intron_variant	NM_000342.3:c.2312-309T>C							.	.	.	.	.
chr17	44251899		C	A	540.56	4.72322e-05	1/21172	SLC4A1	intron_variant	NM_000342.3:c.2312-311G>T							.	.	.	.	.
chr17	44251964		A	G	649.86	4.72233e-05	1/21176	SLC4A1	intron_variant	NM_000342.3:c.2312-376T>C							.	.	.	.	.
chr17	44252019		C	T	3064.5	0.000330563	7/21176	SLC4A1	intron_variant	NM_000342.3:c.2312-431G>A							.	.	.	.	.
chr17	44252022	rs141709507	C	G	1897.3	0.00014167	3/21176	SLC4A1	intron_variant	NM_000342.3:c.2312-434G>C	0.00359425	0	0	0	0.0119	0.0061	.	.	.	.	.
chr17	44252078		C	T	1074.91	0.000141683	3/21174	SLC4A1	intron_variant	NM_000342.3:c.2312-490G>A							.	.	.	.	.
chr17	44252079		G	A	563.08	9.44465e-05	2/21176	SLC4A1	intron_variant	NM_000342.3:c.2312-491C>T							.	.	.	.	.
chr17	44252159		A	C	815.41	4.72233e-05	1/21176	SLC4A1	intron_variant	NM_000342.3:c.2312-571T>G							.	.	.	.	.
chr17	44252200		C	T	426.41	4.72233e-05	1/21176	SLC4A1	intron_variant	NM_000342.3:c.2312-612G>A							.	.	.	.	.
chr17	44252201		G	A	1747.72	0.000188893	4/21176	SLC4A1	intron_variant	NM_000342.3:c.2312-613C>T							.	.	.	.	.
chr17	44252294	rs370789079	G	A	6212.49	0.000377786	8/21176	SLC4A1	intron_variant	NM_000342.3:c.2312-706C>T							.	.	.	.	.
chr17	44252297		C	T	769.41	4.72233e-05	1/21176	SLC4A1	intron_variant	NM_000342.3:c.2312-709G>A							.	.	.	.	.
chr17	44252311		G	GTGA	504.45	4.72233e-05	1/21176	SLC4A1	intron_variant	NM_000342.3:c.2312-726_2312-724dupTCA							.	.	.	.	.
chr17	44252321		A	AC	19980.7	0.00193615	41/21176	SLC4A1	intron_variant	NM_000342.3:c.2312-734dupG							.	.	.	.	.
chr17	44252330	rs80070773	C	T	562268	0.0338591	717/21176	SLC4A1	intron_variant	NM_000342.3:c.2312-742G>A	0.0207668	0.0387	0.0908	0.0015	0	0	.	.	.	.	.
chr17	44252341		C	G	562.45	4.72233e-05	1/21176	SLC4A1	intron_variant	NM_000342.3:c.2312-753G>C							.	.	.	.	.
chr17	44252384		C	T	1821.84	9.44465e-05	2/21176	SLC4A1	intron_variant	NM_000342.3:c.2311+734G>A							.	.	.	.	.
chr17	44252405	rs532034008	C	A	708.41	4.72233e-05	1/21176	SLC4A1	intron_variant	NM_000342.3:c.2311+713G>T	0.000199681	0	0	0	0.001	0	.	.	.	.	.
chr17	44252441		G	A	639.41	4.72233e-05	1/21176	SLC4A1	intron_variant	NM_000342.3:c.2311+677C>T							.	.	.	.	.
chr17	44252456		G	A	3035.98	0.000236116	5/21176	SLC4A1	intron_variant	NM_000342.3:c.2311+662C>T							.	.	.	.	.
chr17	44252457		C	T	1328.84	9.44465e-05	2/21176	SLC4A1	intron_variant	NM_000342.3:c.2311+661G>A							.	.	.	.	.
chr17	44252509		T	C	754.41	4.72233e-05	1/21176	SLC4A1	intron_variant	NM_000342.3:c.2311+609A>G							.	.	.	.	.
chr17	44252516		C	G	1965.71	0.000188893	4/21176	SLC4A1	intron_variant	NM_000342.3:c.2311+602G>C							.	.	.	.	.
chr17	44252519		A	T	743.41	4.72233e-05	1/21176	SLC4A1	intron_variant	NM_000342.3:c.2311+599T>A							.	.	.	.	.
chr17	44252529		G	A	1642.54	0.00014167	3/21176	SLC4A1	intron_variant	NM_000342.3:c.2311+589C>T							.	.	.	.	.
chr17	44252612		C	G	632.41	4.72233e-05	1/21176	SLC4A1	intron_variant	NM_000342.3:c.2311+506G>C							.	.	.	.	.
chr17	44252651		T	G	687.41	4.72233e-05	1/21176	SLC4A1	intron_variant	NM_000342.3:c.2311+467A>C							.	.	.	.	.
chr17	44252669		T	A	767.41	4.72233e-05	1/21176	SLC4A1	intron_variant	NM_000342.3:c.2311+449A>T							.	.	.	.	.
chr17	44252692		C	T	15144.3	0.000802796	17/21176	SLC4A1	intron_variant	NM_000342.3:c.2311+426G>A							.	.	.	.	.
chr17	44252712	rs376810244	G	A	170367	0.0100113	212/21176	SLC4A1	intron_variant	NM_000342.3:c.2311+406C>T	0.000998403	0.003	0	0	0	0.002	.	.	.	.	.
chr17	44252719		T	G	634.41	4.72233e-05	1/21176	SLC4A1	intron_variant	NM_000342.3:c.2311+399A>C							.	.	.	.	.
chr17	44252744		T	A	742.41	4.72233e-05	1/21176	SLC4A1	intron_variant	NM_000342.3:c.2311+374A>T							.	.	.	.	.
chr17	44252754	rs1476512	C	T	4134400	0.222563	4713/21176	SLC4A1	intron_variant	NM_000342.3:c.2311+364G>A	0.329473	0.2173	0.4928	0.0242	0.5785	0.4857	.	.	.	.	.
chr17	44252757	rs146279724	C	T	1363.41	4.72233e-05	1/21176	SLC4A1	intron_variant	NM_000342.3:c.2311+361G>A	0.000798722	0	0	0	0.004	0	.	.	.	.	.
chr17	44252765		G	A	611.41	4.72233e-05	1/21176	SLC4A1	intron_variant	NM_000342.3:c.2311+353C>T							.	.	.	.	.
chr17	44252766	rs561323980	C	T	15130.4	0.000897242	19/21176	SLC4A1	intron_variant	NM_000342.3:c.2311+352G>A	0.000399361	0.001	0	0.0008	0	0	.	.	.	.	.
chr17	44252787		A	T	857.41	4.72233e-05	1/21176	SLC4A1	intron_variant	NM_000342.3:c.2311+331T>A							.	.	.	.	.
chr17	44252803	rs2857078	A	C	4415720	0.231394	4900/21176	SLC4A1	intron_variant	NM_000342.3:c.2311+315T>G	0.526558	0.2361	0.5965	0.4289	0.7386	0.6902	.	.	.	.	Benign
chr17	44252806		G	A	1753.83	9.44465e-05	2/21176	SLC4A1	intron_variant	NM_000342.3:c.2311+312C>T							.	.	.	.	.
chr17	44252842		A	G	828.41	4.72233e-05	1/21176	SLC4A1	intron_variant	NM_000342.3:c.2311+276T>C							.	.	.	.	.
chr17	44252843		C	T	1313.84	9.44465e-05	2/21176	SLC4A1	intron_variant	NM_000342.3:c.2311+275G>A							.	.	.	.	.
chr17	44252863		T	C	2111.53	0.00014167	3/21176	SLC4A1	intron_variant	NM_000342.3:c.2311+255A>G							.	.	.	.	.
chr17	44252902	rs74842950	G	T	1772.53	0.00014167	3/21176	SLC4A1	intron_variant	NM_000342.3:c.2311+216C>A	0.00499201	0	0.0101	0	0.0129	0.0051	.	.	.	.	.
chr17	44252906		C	A	5809.01	0.000330563	7/21176	SLC4A1	intron_variant	NM_000342.3:c.2311+212G>T							.	.	.	.	.
chr17	44252928		C	T	1528.53	0.00014167	3/21176	SLC4A1	intron_variant	NM_000342.3:c.2311+190G>A							.	.	.	.	.
chr17	44252977		G	A	694.41	4.72233e-05	1/21176	SLC4A1	intron_variant	NM_000342.3:c.2311+141C>T							.	.	.	.	.
chr17	44252987		G	A	924.84	9.44465e-05	2/21176	SLC4A1	intron_variant	NM_000342.3:c.2311+131C>T							.	.	.	.	.
chr17	44253014		G	C	686.41	4.72233e-05	1/21176	SLC4A1	intron_variant	NM_000342.3:c.2311+104C>G							.	.	.	.	.
chr17	44253022		T	A	396.48	4.72233e-05	1/21176	SLC4A1	intron_variant	NM_000342.3:c.2311+96A>T							.	.	.	.	.
chr17	44253033		C	G	430.41	4.72233e-05	1/21176	SLC4A1	intron_variant	NM_000342.3:c.2311+85G>C							.	.	.	.	.
chr17	44253041		G	A	2040.73	0.000188893	4/21176	SLC4A1	intron_variant	NM_000342.3:c.2311+77C>T							.	.	.	.	.
chr17	44253080		C	T	1985.54	0.00014167	3/21176	SLC4A1	intron_variant	NM_000342.3:c.2311+38G>A							.	.	.	.	.
chr17	44253099	rs2285643	C	T	2782660	0.197866	4190/21176	SLC4A1	intron_variant	NM_000342.3:c.2311+19G>A	0.0401358	0.1905	0.0014	0.0023	0	0.0051	.	.	.	.	Benign
chr17	44253122		A	G	518.84	9.44465e-05	2/21176	SLC4A1	synonymous_variant	NM_000342.3:p.Leu769Leu/c.2307T>C							.	.	.	.	.
chr17	44253131	rs767295098	G	A	533.41	4.72233e-05	1/21176	SLC4A1	synonymous_variant	NM_000342.3:p.Val766Val/c.2298C>T							.	.	.	.	.
chr17	44253164		C	A	801.41	4.72233e-05	1/21176	SLC4A1	missense_variant	NM_000342.3:p.Glu755Asp/c.2265G>T							24.7	D	B	T	.
chr17	44253188		T	C	564.41	4.72233e-05	1/21176	SLC4A1	synonymous_variant	NM_000342.3:p.Pro747Pro/c.2241A>G							.	.	.	.	.
chr17	44253221	rs766674440	G	A	61.41	4.72233e-05	1/21176	SLC4A1	synonymous_variant	NM_000342.3:p.Asn736Asn/c.2208C>T							.	.	.	.	Conflicting_classifications_of_pathogenicity
chr17	44253235	rs188698576	C	T	409.41	4.72233e-05	1/21176	SLC4A1	missense_variant	NM_000342.3:p.Val732Ile/c.2194G>A	0.000199681	0.001	0	0	0	0	22.5	D	B	T	Uncertain_significance
chr17	44253236	rs754017629	G	A	898.41	4.72233e-05	1/21176	SLC4A1	synonymous_variant	NM_000342.3:p.Ser731Ser/c.2193C>T							.	.	.	.	Conflicting_classifications_of_pathogenicity
chr17	44253293		C	T	1107.83	9.44465e-05	2/21176	SLC4A1	missense_variant	NM_000342.3:p.Met712Ile/c.2136G>A							25.7	D	B	T	.
chr17	44253300		A	G	659.41	4.72233e-05	1/21176	SLC4A1	missense_variant	NM_000342.3:p.Val710Ala/c.2129T>C							15.17	D	B	T	.
chr17	44253313	rs758335896	G	T	10052.1	0.000613903	13/21176	SLC4A1	missense_variant	NM_000342.3:p.Leu706Met/c.2116C>A							25.9	D	D	D	Conflicting_classifications_of_pathogenicity
chr17	44253327	rs121912748	C	T	14068.3	0.00103891	22/21176	SLC4A1	missense_variant	NM_000342.3:p.Gly701Asp/c.2102G>A	0.000399361	0.002	0	0	0	0	31	A	D	D	Pathogenic
chr17	44253328	rs373796823	C	T	789.41	4.72233e-05	1/21176	SLC4A1	missense_variant	NM_000342.3:p.Gly701Ser/c.2101G>A							34	D	D	D	Uncertain_significance
chr17	44253375		C	G	3338.12	0.000188893	4/21176	SLC4A1	splice_region_variant&intron_variant	NM_000342.3:c.2058-4G>C							.	.	.	.	.
chr17	44253375	rs372321092	C	T	3338.12	4.72233e-05	1/21176	SLC4A1	splice_region_variant&intron_variant	NM_000342.3:c.2058-4G>A							.	.	.	.	.
chr17	44253384		A	G	770.41	4.72233e-05	1/21176	SLC4A1	intron_variant	NM_000342.3:c.2058-13T>C							.	.	.	.	.
chr17	44253390		A	G	758.47	4.72233e-05	1/21176	SLC4A1	intron_variant	NM_000342.3:c.2058-19T>C							.	.	.	.	.
chr17	44253403	rs754183172	G	T	20215.4	0.00136947	29/21176	SLC4A1	intron_variant	NM_000342.3:c.2058-32C>A							.	.	.	.	.
chr17	44253408	rs201915292	C	T	3793.98	0.000188893	4/21176	SLC4A1	intron_variant	NM_000342.3:c.2058-37G>A	0.00599042	0	0	0	0	0.0307	.	.	.	.	Likely_benign
chr17	44253469		G	C	2201.53	0.00014167	3/21176	SLC4A1	intron_variant	NM_000342.3:c.2058-98C>G							.	.	.	.	.
chr17	44253489		T	G	343.41	4.72233e-05	1/21176	SLC4A1	intron_variant	NM_000342.3:c.2058-118A>C							.	.	.	.	.
chr17	44253516		G	A	5181.57	0.000425009	9/21176	SLC4A1	intron_variant	NM_000342.3:c.2058-145C>T							.	.	.	.	.
chr17	44253566		T	C	818.41	4.72233e-05	1/21176	SLC4A1	intron_variant	NM_000342.3:c.2058-195A>G							.	.	.	.	.
chr17	44253586		A	C	43614.6	0.0028334	60/21176	SLC4A1	intron_variant	NM_000342.3:c.2058-215T>G							.	.	.	.	.
chr17	44253592		G	A	3940.12	0.00028334	6/21176	SLC4A1	intron_variant	NM_000342.3:c.2058-221C>T							.	.	.	.	.
chr17	44253697		A	C	4574.59	0.000425009	9/21176	SLC4A1	intron_variant	NM_000342.3:c.2058-326T>G							.	.	.	.	.
chr17	44253702	rs77776952	T	C	47741.9	0.00401398	85/21176	SLC4A1	intron_variant	NM_000342.3:c.2058-331A>G							.	.	.	.	.
chr17	44253706	rs758880715	C	G	511.41	4.72233e-05	1/21176	SLC4A1	intron_variant	NM_000342.3:c.2058-335G>C							.	.	.	.	.
chr17	44253711	rs150928530	G	A	322.41	4.72233e-05	1/21176	SLC4A1	intron_variant	NM_000342.3:c.2058-340C>T	0.00579073	0	0.0014	0.0212	0	0	.	.	.	.	.
chr17	44253714		C	G	400.41	4.72233e-05	1/21176	SLC4A1	intron_variant	NM_000342.3:c.2058-343G>C							.	.	.	.	.
chr17	44253719		T	A	178.41	4.72233e-05	1/21176	SLC4A1	intron_variant	NM_000342.3:c.2058-348A>T							.	.	.	.	.
chr17	44253720	rs569810605	G	A	49829.2	0.00377786	80/21176	SLC4A1	intron_variant	NM_000342.3:c.2058-349C>T	0.000399361	0.002	0	0	0	0	.	.	.	.	.
chr17	44253729		T	C	674.41	4.72233e-05	1/21176	SLC4A1	intron_variant	NM_000342.3:c.2058-358A>G							.	.	.	.	.
chr17	44253734	rs530759445	C	T	326.41	4.72233e-05	1/21176	SLC4A1	intron_variant	NM_000342.3:c.2058-363G>A	0.000199681	0	0	0	0.001	0	.	.	.	.	.
chr17	44253750		C	T	152.41	4.72233e-05	1/21176	SLC4A1	intron_variant	NM_000342.3:c.2058-379G>A							.	.	.	.	.
chr17	44253764	rs552413617	C	T	5319.06	0.000519456	11/21176	SLC4A1	intron_variant	NM_000342.3:c.2058-393G>A							.	.	.	.	.
chr17	44253766		G	C	690.84	9.44465e-05	2/21176	SLC4A1	intron_variant	NM_000342.3:c.2058-395C>G							.	.	.	.	.
chr17	44253811		A	G	747.41	4.72233e-05	1/21176	SLC4A1	intron_variant	NM_000342.3:c.2058-440T>C							.	.	.	.	.
chr17	44253812	rs371426302	C	T	837.84	9.44465e-05	2/21176	SLC4A1	intron_variant	NM_000342.3:c.2058-441G>A							.	.	.	.	.
chr17	44253813		G	A	662.42	4.72233e-05	1/21176	SLC4A1	intron_variant	NM_000342.3:c.2058-442C>T							.	.	.	.	.
chr17	44253832	rs570728657	C	T	730.84	9.44465e-05	2/21176	SLC4A1	intron_variant	NM_000342.3:c.2058-461G>A	0.000199681	0	0	0.0008	0	0	.	.	.	.	.
chr17	44253870		C	T	437.41	4.72233e-05	1/21176	SLC4A1	intron_variant	NM_000342.3:c.2058-499G>A							.	.	.	.	.
chr17	44253908		G	C	1691.54	0.00014167	3/21176	SLC4A1	intron_variant	NM_000342.3:c.2058-537C>G							.	.	.	.	.
chr17	44253916		C	T	15340.2	0.00118058	25/21176	SLC4A1	intron_variant	NM_000342.3:c.2058-545G>A							.	.	.	.	.
chr17	44253916		C	G	15340.2	0.00028334	6/21176	SLC4A1	intron_variant	NM_000342.3:c.2058-545G>C							.	.	.	.	.
chr17	44253917		G	A	511.42	4.72233e-05	1/21176	SLC4A1	intron_variant	NM_000342.3:c.2058-546C>T							.	.	.	.	.
chr17	44253947		G	A	1061.91	9.44465e-05	2/21176	SLC4A1	intron_variant	NM_000342.3:c.2057+549C>T							.	.	.	.	.
chr17	44253994		G	T	314.83	4.72233e-05	1/21176	SLC4A1	intron_variant	NM_000342.3:c.2057+502C>A							.	.	.	.	.
chr17	44253998		G	C	581.45	4.72233e-05	1/21176	SLC4A1	intron_variant	NM_000342.3:c.2057+498C>G							.	.	.	.	.
chr17	44254006		C	T	3783.26	0.000330563	7/21176	SLC4A1	intron_variant	NM_000342.3:c.2057+490G>A							.	.	.	.	.
chr17	44254010		C	T	1483.31	4.72233e-05	1/21176	SLC4A1	intron_variant	NM_000342.3:c.2057+486G>A							.	.	.	.	.
chr17	44254010		C	G	1483.31	9.44465e-05	2/21176	SLC4A1	intron_variant	NM_000342.3:c.2057+486G>C							.	.	.	.	.
chr17	44254036	rs567771972	G	A	655.42	4.72233e-05	1/21176	SLC4A1	intron_variant	NM_000342.3:c.2057+460C>T							.	.	.	.	.
chr17	44254060		C	T	1861.54	9.44465e-05	2/21176	SLC4A1	intron_variant	NM_000342.3:c.2057+436G>A							.	.	.	.	.
chr17	44254061		G	A	1198.84	9.44465e-05	2/21176	SLC4A1	intron_variant	NM_000342.3:c.2057+435C>T							.	.	.	.	.
chr17	44254068	rs556810486	G	A	9070.54	0.000661126	14/21176	SLC4A1	intron_variant	NM_000342.3:c.2057+428C>T	0.000199681	0.001	0	0	0	0	.	.	.	.	.
chr17	44254077		C	A	541.41	4.72233e-05	1/21176	SLC4A1	intron_variant	NM_000342.3:c.2057+419G>T							.	.	.	.	.
chr17	44254086		T	C	534.41	4.72233e-05	1/21176	SLC4A1	intron_variant	NM_000342.3:c.2057+410A>G							.	.	.	.	.
chr17	44254099	rs576216010	C	T	387.41	4.72233e-05	1/21176	SLC4A1	intron_variant	NM_000342.3:c.2057+397G>A	0.000199681	0	0	0.0008	0	0	.	.	.	.	.
chr17	44254136		G	A	1751.54	9.44465e-05	2/21176	SLC4A1	intron_variant	NM_000342.3:c.2057+360C>T							.	.	.	.	.
chr17	44254141		A	AT	498.45	4.72233e-05	1/21176	SLC4A1	intron_variant	NM_000342.3:c.2057+354dupA							.	.	.	.	.
chr17	44254142	rs373840626	T	C	5399.5	0.000377786	8/21176	SLC4A1	intron_variant	NM_000342.3:c.2057+354A>G							.	.	.	.	.
chr17	44254149		T	C	1037.84	9.44465e-05	2/21176	SLC4A1	intron_variant	NM_000342.3:c.2057+347A>G							.	.	.	.	.
chr17	44254195		C	T	5388.53	0.000330563	7/21176	SLC4A1	intron_variant	NM_000342.3:c.2057+301G>A							.	.	.	.	.
chr17	44254198		A	T	12059.3	0.000661126	14/21176	SLC4A1	intron_variant	NM_000342.3:c.2057+298T>A							.	.	.	.	.
chr17	44254227	rs538276674	C	T	1855.84	9.44465e-05	2/21176	SLC4A1	intron_variant	NM_000342.3:c.2057+269G>A	0.000199681	0	0	0	0	0.001	.	.	.	.	.
chr17	44254251		C	T	557.41	4.72233e-05	1/21176	SLC4A1	intron_variant	NM_000342.3:c.2057+245G>A							.	.	.	.	.
chr17	44254266	rs371635517	G	A	455.45	4.72233e-05	1/21176	SLC4A1	intron_variant	NM_000342.3:c.2057+230C>T							.	.	.	.	.
chr17	44254267		C	T	16433.1	0.00103891	22/21176	SLC4A1	intron_variant	NM_000342.3:c.2057+229G>A							.	.	.	.	.
chr17	44254377	rs139541384	G	A	2742.71	0.000188893	4/21176	SLC4A1	intron_variant	NM_000342.3:c.2057+119C>T	0.00139776	0.0069	0	0	0	0	.	.	.	.	.
chr17	44254389		C	T	2166.53	9.44465e-05	2/21176	SLC4A1	intron_variant	NM_000342.3:c.2057+107G>A							.	.	.	.	.
chr17	44254436		T	C	842.41	4.72233e-05	1/21176	SLC4A1	intron_variant	NM_000342.3:c.2057+60A>G							.	.	.	.	.
chr17	44254471		G	A	1169.45	4.72233e-05	1/21176	SLC4A1	intron_variant	NM_000342.3:c.2057+25C>T							.	.	.	.	.
chr17	44254552	rs375213766	G	A	609.41	4.72233e-05	1/21176	SLC4A1	synonymous_variant	NM_000342.3:p.Ser667Ser/c.2001C>T	0.000199681	0	0	0	0	0.001	.	.	.	.	Likely_benign
chr17	44254587	rs372514760	G	A	678.41	4.72233e-05	1/21176	SLC4A1	missense_variant	NM_000342.3:p.Arg656Cys/c.1966C>T							18.88	N	P	D	.
chr17	44254627	rs773993401	G	A	968.83	9.44465e-05	2/21176	SLC4A1	synonymous_variant	NM_000342.3:p.Asn642Asn/c.1926C>T							.	.	.	.	Likely_benign
chr17	44254681		G	T	2355.53	0.00014167	3/21176	SLC4A1	intron_variant	NM_000342.3:c.1891-19C>A							.	.	.	.	.
chr17	44254728		G	A	828.41	4.72233e-05	1/21176	SLC4A1	intron_variant	NM_000342.3:c.1891-66C>T							.	.	.	.	.
chr17	44254730		GC	G	1166.53	0.00014167	3/21176	SLC4A1	intron_variant	NM_000342.3:c.1891-69delG							.	.	.	.	.
chr17	44254748		G	A	1806.53	0.00014167	3/21176	SLC4A1	intron_variant	NM_000342.3:c.1891-86C>T							.	.	.	.	.
chr17	44254770		T	G	415.41	4.72233e-05	1/21176	SLC4A1	intron_variant	NM_000342.3:c.1891-108A>C							.	.	.	.	.
chr17	44254784		T	C	15667.7	0.000755572	16/21176	SLC4A1	intron_variant	NM_000342.3:c.1891-122A>G							.	.	.	.	.
chr17	44254847		C	G	5223	0.000330563	7/21176	SLC4A1	intron_variant	NM_000342.3:c.1891-185G>C							.	.	.	.	.
chr17	44254943		C	A	691.41	4.72233e-05	1/21176	SLC4A1	intron_variant	NM_000342.3:c.1890+264G>T							.	.	.	.	.
chr17	44254956		A	G	979.41	4.72233e-05	1/21176	SLC4A1	intron_variant	NM_000342.3:c.1890+251T>C							.	.	.	.	.
chr17	44255013		C	A	482.41	4.72233e-05	1/21176	SLC4A1	intron_variant	NM_000342.3:c.1890+194G>T							.	.	.	.	.
chr17	44255016		C	T	838.41	4.72233e-05	1/21176	SLC4A1	intron_variant	NM_000342.3:c.1890+191G>A							.	.	.	.	.
chr17	44255041		G	A	879.41	4.72233e-05	1/21176	SLC4A1	intron_variant	NM_000342.3:c.1890+166C>T							.	.	.	.	.
chr17	44255058		A	G	412.41	4.72233e-05	1/21176	SLC4A1	intron_variant	NM_000342.3:c.1890+149T>C							.	.	.	.	.
chr17	44255079		G	A	615.41	4.72233e-05	1/21176	SLC4A1	intron_variant	NM_000342.3:c.1890+128C>T							.	.	.	.	.
chr17	44255097		T	C	442.42	4.72233e-05	1/21176	SLC4A1	intron_variant	NM_000342.3:c.1890+110A>G							.	.	.	.	.
chr17	44255170		G	T	1274.84	9.44465e-05	2/21176	SLC4A1	intron_variant	NM_000342.3:c.1890+37C>A							.	.	.	.	.
chr17	44255190		C	T	426.43	4.72233e-05	1/21176	SLC4A1	intron_variant	NM_000342.3:c.1890+17G>A							.	.	.	.	.
chr17	44255242		G	C	442.41	4.72233e-05	1/21176	SLC4A1	missense_variant	NM_000342.3:p.Leu619Val/c.1855C>G							10.89	N	B	T	.
chr17	44255255		G	A	1538.55	9.44465e-05	2/21176	SLC4A1	synonymous_variant	NM_000342.3:p.Ile614Ile/c.1842C>T							.	.	.	.	.
chr17	44255293		G	A	601.42	4.72233e-05	1/21176	SLC4A1	missense_variant	NM_000342.3:p.Arg602Cys/c.1804C>T							33	D	D	D	Uncertain_significance
chr17	44255340		C	T	505.41	4.72233e-05	1/21176	SLC4A1	intron_variant	NM_000342.3:c.1801-44G>A							.	.	.	.	.
chr17	44255341		C	G	251.41	4.72233e-05	1/21176	SLC4A1	intron_variant	NM_000342.3:c.1801-45G>C							.	.	.	.	.
chr17	44255377	rs544509987	C	T	2026.25	4.72233e-05	1/21176	SLC4A1	intron_variant	NM_000342.3:c.1801-81G>A							.	.	.	.	.
chr17	44255377		C	G	2026.25	4.72233e-05	1/21176	SLC4A1	intron_variant	NM_000342.3:c.1801-81G>C							.	.	.	.	.
chr17	44255435	rs11870606	C	T	36081.2	0.00217227	46/21176	SLC4A1	intron_variant	NM_000342.3:c.1801-139G>A	0.0678914	0	0.0893	0.0083	0.1521	0.1166	.	.	.	.	Benign
chr17	44255440	rs45520231	T	C	16347.6	0.000897242	19/21176	SLC4A1	intron_variant	NM_000342.3:c.1801-144A>G	0.0225639	0	0.0447	0.0098	0.0408	0.0286	.	.	.	.	Likely_benign
chr17	44255458		C	T	362.41	4.72233e-05	1/21176	SLC4A1	intron_variant	NM_000342.3:c.1801-162G>A							.	.	.	.	.
chr17	44255515		G	T	604.41	4.72233e-05	1/21176	SLC4A1	intron_variant	NM_000342.3:c.1800+158C>A							.	.	.	.	.
chr17	44255552		G	A	535.41	4.72233e-05	1/21176	SLC4A1	intron_variant	NM_000342.3:c.1800+121C>T							.	.	.	.	.
chr17	44255565		G	A	7624.54	0.00028334	6/21176	SLC4A1	intron_variant	NM_000342.3:c.1800+108C>T							.	.	.	.	.
chr17	44255568		T	A	1135.83	9.44465e-05	2/21176	SLC4A1	intron_variant	NM_000342.3:c.1800+105A>T							.	.	.	.	.
chr17	44255578		A	C	1195.83	9.44465e-05	2/21176	SLC4A1	intron_variant	NM_000342.3:c.1800+95T>G							.	.	.	.	.
chr17	44255610		C	CG	567.88	9.44465e-05	2/21176	SLC4A1	intron_variant	NM_000342.3:c.1800+62dupC							.	.	.	.	.
chr17	44255611		G	C	1185.83	4.72233e-05	1/21176	SLC4A1	intron_variant	NM_000342.3:c.1800+62C>G							.	.	.	.	.
chr17	44255611		G	A	1185.83	4.72233e-05	1/21176	SLC4A1	intron_variant	NM_000342.3:c.1800+62C>T							.	.	.	.	.
chr17	44255616		G	T	1082.83	9.44465e-05	2/21176	SLC4A1	intron_variant	NM_000342.3:c.1800+57C>A							.	.	.	.	.
chr17	44255638		G	T	551.41	4.72233e-05	1/21176	SLC4A1	intron_variant	NM_000342.3:c.1800+35C>A							.	.	.	.	.
chr17	44255656		G	C	737.41	4.72233e-05	1/21176	SLC4A1	intron_variant	NM_000342.3:c.1800+17C>G							.	.	.	.	.
chr17	44255661	rs556266412	G	A	445.43	4.72233e-05	1/21176	SLC4A1	intron_variant	NM_000342.3:c.1800+12C>T	0.000199681	0	0	0	0	0.001	.	.	.	.	Benign/Likely_benign
chr17	44255681		G	A	767.41	4.72233e-05	1/21176	SLC4A1	missense_variant	NM_000342.3:p.Pro598Ser/c.1792C>T							23.8	D	P	T	.
chr17	44255703	rs35807245	C	T	2280.53	0.00014167	3/21176	SLC4A1	synonymous_variant	NM_000342.3:p.Lys590Lys/c.1770G>A	0.00698882	0	0.0274	0	0.0149	0.001	.	.	.	.	Benign/Likely_benign
chr17	44255736	rs773192966	G	A	8064.06	0.000472233	10/21176	SLC4A1	synonymous_variant	NM_000342.3:p.Ala579Ala/c.1737C>T							.	.	.	.	.
chr17	44255752		G	A	644.41	4.72233e-05	1/21176	SLC4A1	missense_variant	NM_000342.3:p.Ser574Phe/c.1721C>T							32	D	D	T	Uncertain_significance
chr17	44255767	rs753963152	T	C	830.41	4.72233e-05	1/21176	SLC4A1	missense_variant	NM_000342.3:p.Asn569Ser/c.1706A>G							25.8	D	D	D	.
chr17	44255775	rs755068723	G	C	2556.71	0.00014167	3/21176	SLC4A1	synonymous_variant	NM_000342.3:p.Pro566Pro/c.1698C>G							.	.	.	.	.
chr17	44255805		G	A	3764.54	9.44465e-05	2/21176	SLC4A1	synonymous_variant	NM_000342.3:p.Asn556Asn/c.1668C>T							.	.	.	.	.
chr17	44255805		G	C	3764.54	0.000188893	4/21176	SLC4A1	missense_variant	NM_000342.3:p.Asn556Lys/c.1668C>G							9.859	N	B	T	Uncertain_significance
chr17	44255830	rs879202054	G	A	636.41	4.72233e-05	1/21176	SLC4A1	missense_variant	NM_000342.3:p.Pro548Leu/c.1643C>T							33	D	D	D	.
chr17	44255916		A	T	1747.53	9.44465e-05	2/21176	SLC4A1	intron_variant	NM_000342.3:c.1627-70T>A							.	.	.	.	.
chr17	44255936		C	G	508.41	4.72233e-05	1/21176	SLC4A1	intron_variant	NM_000342.3:c.1627-90G>C							.	.	.	.	.
chr17	44255943		T	C	591.41	4.72233e-05	1/21176	SLC4A1	intron_variant	NM_000342.3:c.1627-97A>G							.	.	.	.	.
chr17	44255989	rs531168390	A	G	333.41	4.72233e-05	1/21176	SLC4A1	intron_variant	NM_000342.3:c.1627-143T>C							.	.	.	.	.
chr17	44256009		C	T	4359.13	0.00028334	6/21176	SLC4A1	intron_variant	NM_000342.3:c.1627-163G>A							.	.	.	.	.
chr17	44256067		CACCT	C	1620.84	4.72233e-05	1/21176	SLC4A1	intron_variant	NM_000342.3:c.1627-225_1627-222delAGGT							.	.	.	.	.
chr17	44256077		T	A	464.41	4.72233e-05	1/21176	SLC4A1	intron_variant	NM_000342.3:c.1627-231A>T							.	.	.	.	.
chr17	44256229		A	G	7530.54	0.000377786	8/21176	SLC4A1	intron_variant	NM_000342.3:c.1627-383T>C							.	.	.	.	.
chr17	44256236	rs56218668 rs796426609;	TG	T	39657.5	0.00255006	54/21176	SLC4A1	intron_variant	NM_000342.3:c.1627-391delC	0.111422	0.001	0.0735	0.2292	0.1322	0.0716	.	.	.	.	.
chr17	44256258		T	C	2371.53	0.00014167	3/21176	SLC4A1	intron_variant	NM_000342.3:c.1627-412A>G							.	.	.	.	.
chr17	44256259		T	G	927.41	4.72233e-05	1/21176	SLC4A1	intron_variant	NM_000342.3:c.1627-413A>C							.	.	.	.	.
chr17	44256336		C	T	940.41	4.72233e-05	1/21176	SLC4A1	intron_variant	NM_000342.3:c.1627-490G>A							.	.	.	.	.
chr17	44256351		AC	A	401.41	4.72233e-05	1/21176	SLC4A1	intron_variant	NM_000342.3:c.1627-506delG							.	.	.	.	.
chr17	44256352		C	T	1114.82	4.72233e-05	1/21176	SLC4A1	intron_variant	NM_000342.3:c.1627-506G>A							.	.	.	.	.
chr17	44256362		G	C	798.41	4.72233e-05	1/21176	SLC4A1	intron_variant	NM_000342.3:c.1627-516C>G							.	.	.	.	.
chr17	44256369		A	G	2945.12	0.00028334	6/21176	SLC4A1	intron_variant	NM_000342.3:c.1627-523T>C							.	.	.	.	.
chr17	44256374	rs45442093	AAGGCTGG	A	4251	0.000330563	7/21176	SLC4A1	intron_variant	NM_000342.3:c.1627-535_1627-529delCCAGCCT	0.019369	0	0.0216	0.0023	0.0706	0.0082	.	.	.	.	.
chr17	44256424		A	G	523.41	4.72233e-05	1/21176	SLC4A1	intron_variant	NM_000342.3:c.1627-578T>C							.	.	.	.	.
chr17	44256434		G	A	865.41	4.72233e-05	1/21176	SLC4A1	intron_variant	NM_000342.3:c.1627-588C>T							.	.	.	.	.
chr17	44256465		AG	A	327.41	4.72233e-05	1/21176	SLC4A1	intron_variant	NM_000342.3:c.1627-620delC							.	.	.	.	.
chr17	44256500	rs540026556	T	C	14598.7	0.000991689	21/21176	SLC4A1	intron_variant	NM_000342.3:c.1627-654A>G	0.000199681	0.001	0	0	0	0	.	.	.	.	.
chr17	44256519		C	T	528.41	4.72233e-05	1/21176	SLC4A1	intron_variant	NM_000342.3:c.1627-673G>A							.	.	.	.	.
chr17	44256549		C	A	2018.53	0.00014167	3/21176	SLC4A1	intron_variant	NM_000342.3:c.1627-703G>T							.	.	.	.	.
chr17	44256566		T	C	821.42	4.72233e-05	1/21176	SLC4A1	intron_variant	NM_000342.3:c.1627-720A>G							.	.	.	.	.
chr17	44256578		C	A	1046.41	4.72233e-05	1/21176	SLC4A1	intron_variant	NM_000342.3:c.1627-732G>T							.	.	.	.	.
chr17	44256606		G	A	9656.17	0.000708349	15/21176	SLC4A1	intron_variant	NM_000342.3:c.1626+744C>T							.	.	.	.	.
chr17	44256613		GT	G	470.45	4.72233e-05	1/21176	SLC4A1	intron_variant	NM_000342.3:c.1626+736delA							.	.	.	.	.
chr17	44256644	rs45530735	C	T	4761800	0.293162	6208/21176	SLC4A1	intron_variant	NM_000342.3:c.1626+706G>A	0.508387	0.3085	0.5965	0.3283	0.7058	0.6922	.	.	.	.	.
chr17	44256660		T	C	2250.71	0.00014167	3/21176	SLC4A1	intron_variant	NM_000342.3:c.1626+690A>G							.	.	.	.	.
chr17	44256675		T	C	1880.84	9.44465e-05	2/21176	SLC4A1	intron_variant	NM_000342.3:c.1626+675A>G							.	.	.	.	.
chr17	44256707		C	T	5080	0.000330563	7/21176	SLC4A1	intron_variant	NM_000342.3:c.1626+643G>A							.	.	.	.	.
chr17	44256708	rs763068058	G	A	1184.83	9.44465e-05	2/21176	SLC4A1	intron_variant	NM_000342.3:c.1626+642C>T							.	.	.	.	.
chr17	44256715		G	A	459.41	4.72233e-05	1/21176	SLC4A1	intron_variant	NM_000342.3:c.1626+635C>T							.	.	.	.	.
chr17	44256736	rs373195510	G	A	23449.6	0.00146392	31/21176	SLC4A1	intron_variant	NM_000342.3:c.1626+614C>T							.	.	.	.	.
chr17	44256741		C	T	741.41	4.72233e-05	1/21176	SLC4A1	intron_variant	NM_000342.3:c.1626+609G>A							.	.	.	.	.
chr17	44256745		G	A	629.41	4.72233e-05	1/21176	SLC4A1	intron_variant	NM_000342.3:c.1626+605C>T							.	.	.	.	.
chr17	44256774		T	C	1955.53	0.00014167	3/21176	SLC4A1	intron_variant	NM_000342.3:c.1626+576A>G							.	.	.	.	.
chr17	44256806		G	C	529.41	4.72233e-05	1/21176	SLC4A1	intron_variant	NM_000342.3:c.1626+544C>G							.	.	.	.	.
chr17	44256841		A	C	29448.3	0.00188893	40/21176	SLC4A1	intron_variant	NM_000342.3:c.1626+509T>G							.	.	.	.	.
chr17	44256843		A	T	563.41	4.72233e-05	1/21176	SLC4A1	intron_variant	NM_000342.3:c.1626+507T>A							.	.	.	.	.
chr17	44256882		G	A	752.41	4.72233e-05	1/21176	SLC4A1	intron_variant	NM_000342.3:c.1626+468C>T							.	.	.	.	.
chr17	44256893		T	A	789.41	4.72233e-05	1/21176	SLC4A1	intron_variant	NM_000342.3:c.1626+457A>T							.	.	.	.	.
chr17	44256910		C	T	302.41	4.72233e-05	1/21176	SLC4A1	intron_variant	NM_000342.3:c.1626+440G>A							.	.	.	.	.
chr17	44256974	rs45444303	G	A	4059070	0.235691	4991/21176	SLC4A1	intron_variant	NM_000342.3:c.1626+376C>T	0.356829	0.246	0.4769	0.0514	0.5547	0.5951	.	.	.	.	.
chr17	44256986		G	T	751.41	4.72233e-05	1/21176	SLC4A1	intron_variant	NM_000342.3:c.1626+364C>A							.	.	.	.	.
chr17	44257015		G	A	1547.84	9.44465e-05	2/21176	SLC4A1	intron_variant	NM_000342.3:c.1626+335C>T							.	.	.	.	.
chr17	44257034		C	A	532.41	4.72233e-05	1/21176	SLC4A1	intron_variant	NM_000342.3:c.1626+316G>T							.	.	.	.	.
chr17	44257054		C	T	657.41	4.72233e-05	1/21176	SLC4A1	intron_variant	NM_000342.3:c.1626+296G>A							.	.	.	.	.
chr17	44257060	rs758063529	C	T	884.83	9.44465e-05	2/21176	SLC4A1	intron_variant	NM_000342.3:c.1626+290G>A							.	.	.	.	.
chr17	44257068		T	C	2263.12	0.000188893	4/21176	SLC4A1	intron_variant	NM_000342.3:c.1626+282A>G							.	.	.	.	.
chr17	44257068	rs369130371	T	G	2263.12	4.72233e-05	1/21176	SLC4A1	intron_variant	NM_000342.3:c.1626+282A>C							.	.	.	.	.
chr17	44257084		C	T	740.41	4.72233e-05	1/21176	SLC4A1	intron_variant	NM_000342.3:c.1626+266G>A							.	.	.	.	.
chr17	44257127		G	A	725.41	4.72233e-05	1/21176	SLC4A1	intron_variant	NM_000342.3:c.1626+223C>T							.	.	.	.	.
chr17	44257131		A	G	552.41	4.72233e-05	1/21176	SLC4A1	intron_variant	NM_000342.3:c.1626+219T>C							.	.	.	.	.
chr17	44257163		T	C	464.41	4.72233e-05	1/21176	SLC4A1	intron_variant	NM_000342.3:c.1626+187A>G							.	.	.	.	.
chr17	44257192		A	T	2354.82	4.72233e-05	1/21176	SLC4A1	intron_variant	NM_000342.3:c.1626+158T>A							.	.	.	.	.
chr17	44257206		G	T	1241.83	9.44465e-05	2/21176	SLC4A1	intron_variant	NM_000342.3:c.1626+144C>A							.	.	.	.	.
chr17	44257219		T	C	2085.53	0.00014167	3/21176	SLC4A1	intron_variant	NM_000342.3:c.1626+131A>G							.	.	.	.	.
chr17	44257244		G	A	1162.84	9.44465e-05	2/21176	SLC4A1	intron_variant	NM_000342.3:c.1626+106C>T							.	.	.	.	.
chr17	44257283		C	T	589.41	4.72233e-05	1/21176	SLC4A1	intron_variant	NM_000342.3:c.1626+67G>A							.	.	.	.	.
chr17	44257284	rs1970774	A	G	13723.2	0.000802796	17/21176	SLC4A1	intron_variant	NM_000342.3:c.1626+66T>C	0.0195687	0	0.0375	0.003	0.0408	0.0276	.	.	.	.	Likely_benign
chr17	44257287	rs747666242	C	T	7230.54	0.000425009	9/21176	SLC4A1	intron_variant	NM_000342.3:c.1626+63G>A							.	.	.	.	.
chr17	44257317		C	T	707.41	4.72233e-05	1/21176	SLC4A1	intron_variant	NM_000342.3:c.1626+33G>A							.	.	.	.	.
chr17	44257338		A	G	955.41	4.72233e-05	1/21176	SLC4A1	intron_variant	NM_000342.3:c.1626+12T>C							.	.	.	.	.
chr17	44257360		T	C	675.41	4.72233e-05	1/21176	SLC4A1	missense_variant	NM_000342.3:p.Lys539Arg/c.1616A>G							26.7	D	D	D	.
chr17	44257401	rs777914322	G	A	1654.83	9.44465e-05	2/21176	SLC4A1	synonymous_variant	NM_000342.3:p.Ser525Ser/c.1575C>T							.	.	.	.	.
chr17	44257436	rs769722806	G	A	998.41	4.72233e-05	1/21176	SLC4A1	missense_variant	NM_000342.3:p.Arg514Cys/c.1540C>T							34	D	D	D	Uncertain_significance
chr17	44257454	rs45568837	C	T	567.41	4.72233e-05	1/21176	SLC4A1	missense_variant	NM_000342.3:p.Glu508Lys/c.1522G>A	0.00199681	0	0	0.0076	0	0	34	D	D	D	Conflicting_classifications_of_pathogenicity
chr17	44257467	rs777008076	C	T	617.41	4.72233e-05	1/21176	SLC4A1	synonymous_variant	NM_000342.3:p.Leu503Leu/c.1509G>A							.	.	.	.	.
chr17	44257496	rs751771382	C	T	787.41	4.72233e-05	1/21176	SLC4A1	missense_variant	NM_000342.3:p.Gly494Ser/c.1480G>A							34	D	D	D	Uncertain_significance
chr17	44257568	rs759787726	G	A	31320.9	0.00170004	36/21176	SLC4A1	intron_variant	NM_000342.3:c.1432-24C>T							.	.	.	.	.
chr17	44257582	rs2252501	T	C	65537.8	0.00335285	71/21176	SLC4A1	intron_variant	NM_000342.3:c.1432-38A>G	0.147165	0.001	0.1138	0.2927	0.173	0.0982	.	.	.	.	Benign
chr17	44257603		A	G	714.41	4.72233e-05	1/21176	SLC4A1	intron_variant	NM_000342.3:c.1431+56T>C							.	.	.	.	.
chr17	44257660	rs777540700	G	A	2702.53	0.00014167	3/21176	SLC4A1	missense_variant&splice_region_variant	NM_000342.3:p.Ser477Leu/c.1430C>T							22.7	N	P	D	.
chr17	44257759	rs754973425	G	T	20194.5	0.00113336	24/21176	SLC4A1	missense_variant	NM_000342.3:p.Thr444Asn/c.1331C>A							23.9	D	D	D	Conflicting_classifications_of_pathogenicity
chr17	44257767	rs5017	C	T	10334.2	0.000566679	12/21176	SLC4A1	synonymous_variant	NM_000342.3:p.Leu441Leu/c.1323G>A	0.0229633	0.001	0.0375	0.003	0.0676	0.0164	.	.	.	.	Benign
chr17	44257776	rs13306781	C	T	1133090	0.0601624	1274/21176	SLC4A1	synonymous_variant	NM_000342.3:p.Ser438Ser/c.1314G>A	0.0141773	0.0704	0	0	0	0	.	.	.	.	Benign
chr17	44257795	rs200576400	C	T	1204.83	9.44465e-05	2/21176	SLC4A1	missense_variant	NM_000342.3:p.Arg432Gln/c.1295G>A							11.7	N	B	T	Uncertain_significance
chr17	44257829	rs187463272	G	C	1568.24	9.44465e-05	2/21176	SLC4A1	intron_variant	NM_000342.3:c.1283-22C>G	0.00139776	0	0.0029	0	0.005	0	.	.	.	.	.
chr17	44257829	rs187463272	G	A	1568.24	4.72233e-05	1/21176	SLC4A1	intron_variant	NM_000342.3:c.1283-22C>T							.	.	.	.	.
chr17	44257834		A	G	347.41	4.72233e-05	1/21176	SLC4A1	intron_variant	NM_000342.3:c.1283-27T>C							.	.	.	.	.
chr17	44257843	rs758247438	A	G	4392.13	0.000236116	5/21176	SLC4A1	intron_variant	NM_000342.3:c.1283-36T>C							.	.	.	.	.
chr17	44257847		C	T	875.41	4.72233e-05	1/21176	SLC4A1	intron_variant	NM_000342.3:c.1283-40G>A							.	.	.	.	.
chr17	44257856	rs763684399	G	A	1001.41	4.72233e-05	1/21176	SLC4A1	intron_variant	NM_000342.3:c.1283-49C>T							.	.	.	.	.
chr17	44257859	rs751027857	C	T	645.41	4.72233e-05	1/21176	SLC4A1	intron_variant	NM_000342.3:c.1283-52G>A							.	.	.	.	.
chr17	44257865		G	C	577.41	4.72233e-05	1/21176	SLC4A1	intron_variant	NM_000342.3:c.1283-58C>G							.	.	.	.	.
chr17	44257905		CA	C	714.41	4.72233e-05	1/21176	SLC4A1	intron_variant	NM_000342.3:c.1282+80delT							.	.	.	.	.
chr17	44257932		A	G	946.41	4.72233e-05	1/21176	SLC4A1	intron_variant	NM_000342.3:c.1282+54T>C							.	.	.	.	.
chr17	44257952	rs778007234	G	A	845.95	4.72233e-05	1/21176	SLC4A1	intron_variant	NM_000342.3:c.1282+34C>T							.	.	.	.	.
chr17	44257998	rs374741150	C	T	600.41	4.72233e-05	1/21176	SLC4A1	missense_variant	NM_000342.3:p.Gly424Ser/c.1270G>A							34	D	D	D	.
chr17	44257999		G	T	539.41	4.72233e-05	1/21176	SLC4A1	missense_variant	NM_000342.3:p.Phe423Leu/c.1269C>A							25.6	D	D	D	.
chr17	44258010	rs142905862	C	T	777.41	4.72233e-05	1/21176	SLC4A1	missense_variant	NM_000342.3:p.Ala420Thr/c.1258G>A	0.000599042	0	0	0.0008	0	0.002	28.5	D	D	D	Conflicting_classifications_of_pathogenicity
chr17	44258011	rs555942623	G	A	5392.01	0.000330563	7/21176	SLC4A1	synonymous_variant	NM_000342.3:p.Pro419Pro/c.1257C>T	0.000199681	0	0.0014	0	0	0	.	.	.	.	Likely_benign
chr17	44258019	rs5015	G	A	14573.4	0.000802796	17/21176	SLC4A1	synonymous_variant	NM_000342.3:p.Leu417Leu/c.1249C>T	0.0189696	0	0.036	0.003	0.0408	0.0256	.	.	.	.	Benign
chr17	44258040		T	C	391.41	4.72233e-05	1/21176	SLC4A1	missense_variant	NM_000342.3:p.Ile410Val/c.1228A>G							15.06	D	B	T	.
chr17	44258105	rs760404726	C	T	397.41	4.72233e-05	1/21176	SLC4A1	missense_variant	NM_000342.3:p.Arg388His/c.1163G>A							35	D	D	D	.
chr17	44258106	rs765891978	G	T	640.41	4.72233e-05	1/21176	SLC4A1	missense_variant	NM_000342.3:p.Arg388Ser/c.1162C>A							34	D	D	D	.
chr17	44258108	rs201280873	C	T	5008	0.00028334	6/21176	SLC4A1	missense_variant	NM_000342.3:p.Arg387Gln/c.1160G>A	0.000199681	0.001	0	0	0	0	21.8	N	B	T	Conflicting_classifications_of_pathogenicity
chr17	44258112		T	C	617.41	4.72233e-05	1/21176	SLC4A1	missense_variant	NM_000342.3:p.Ile386Val/c.1156A>G							0.072	N	P	T	.
chr17	44258117	rs13306776	C	T	53136	0.00335285	71/21176	SLC4A1	missense_variant	NM_000342.3:p.Arg384His/c.1151G>A	0.000599042	0.003	0	0	0	0	22.7	N	B	D	Conflicting_classifications_of_pathogenicity
chr17	44258146		C	T	811.41	4.72233e-05	1/21176	SLC4A1	synonymous_variant	NM_000342.3:p.Gln374Gln/c.1122G>A							.	.	.	.	.
chr17	44258151		G	T	2063.53	0.00014167	3/21176	SLC4A1	missense_variant	NM_000342.3:p.Gln373Lys/c.1117C>A							0.012	N	B	T	.
chr17	44258171		C	G	508.41	4.72233e-05	1/21176	SLC4A1	missense_variant	NM_000342.3:p.Gly366Ala/c.1097G>C							0.107	N	P	T	.
chr17	44258214	rs751934800	G	A	482.41	4.72233e-05	1/21176	SLC4A1	intron_variant	NM_000342.3:c.1088-34C>T							.	.	.	.	.
chr17	44258231		G	A	880.41	4.72233e-05	1/21176	SLC4A1	intron_variant	NM_000342.3:c.1088-51C>T							.	.	.	.	.
chr17	44258262		T	C	1980.55	0.00014167	3/21176	SLC4A1	intron_variant	NM_000342.3:c.1088-82A>G							.	.	.	.	.
chr17	44258263		T	C	189.41	4.72233e-05	1/21176	SLC4A1	intron_variant	NM_000342.3:c.1088-83A>G							.	.	.	.	.
chr17	44258268		G	C	1458.53	0.00014167	3/21176	SLC4A1	intron_variant	NM_000342.3:c.1088-88C>G							.	.	.	.	.
chr17	44258281	rs534161815	C	T	3935.24	0.000377786	8/21176	SLC4A1	intron_variant	NM_000342.3:c.1088-101G>A	0.000199681	0.001	0	0	0	0	.	.	.	.	.
chr17	44258285	rs193073352	G	A	1151.84	9.44465e-05	2/21176	SLC4A1	intron_variant	NM_000342.3:c.1088-105C>T	0.000399361	0	0	0.0015	0	0	.	.	.	.	.
chr17	44258313		GA	G	326.41	4.72233e-05	1/21176	SLC4A1	intron_variant	NM_000342.3:c.1087+99delT							.	.	.	.	.
chr17	44258316		C	T	7256.65	0.000425009	9/21176	SLC4A1	intron_variant	NM_000342.3:c.1087+97G>A							.	.	.	.	.
chr17	44258317	rs13306775	G	A	834424	0.0605875	1283/21176	SLC4A1	intron_variant	NM_000342.3:c.1087+96C>T	0.159944	0.0605	0.1153	0.3147	0.1511	0.0941	.	.	.	.	Benign
chr17	44258353	rs764861926	C	T	527.41	4.72233e-05	1/21176	SLC4A1	intron_variant	NM_000342.3:c.1087+60G>A							.	.	.	.	.
chr17	44258373		G	C	391.41	4.72233e-05	1/21176	SLC4A1	intron_variant	NM_000342.3:c.1087+40C>G							.	.	.	.	.
chr17	44258424		T	G	688.41	4.72233e-05	1/21176	SLC4A1	missense_variant	NM_000342.3:p.Tyr359Ser/c.1076A>C							12.66	D	P	T	.
chr17	44258446		C	T	1020.41	4.72233e-05	1/21176	SLC4A1	missense_variant	NM_000342.3:p.Ala352Thr/c.1054G>A							6.755	N	B	T	.
chr17	44258462		G	A	1484.84	9.44465e-05	2/21176	SLC4A1	synonymous_variant	NM_000342.3:p.Arg346Arg/c.1038C>T							.	.	.	.	.
chr17	44258490	rs753913623	G	A	440.41	4.72233e-05	1/21176	SLC4A1	missense_variant	NM_000342.3:p.Pro337Leu/c.1010C>T							24.2	D	D	T	.
chr17	44258510	rs147828448	C	T	805.41	4.72233e-05	1/21176	SLC4A1	synonymous_variant	NM_000342.3:p.Gln330Gln/c.990G>A							.	.	.	.	Likely_benign
chr17	44258516	rs746946659	G	A	1290.83	9.44465e-05	2/21176	SLC4A1	synonymous_variant	NM_000342.3:p.Ser328Ser/c.984C>T							.	.	.	.	.
chr17	44258519		G	C	2073.71	0.000188893	4/21176	SLC4A1	synonymous_variant	NM_000342.3:p.Pro327Pro/c.981C>G							.	.	.	.	Likely_benign
chr17	44258531		G	A	608.41	4.72233e-05	1/21176	SLC4A1	synonymous_variant	NM_000342.3:p.Pro323Pro/c.969C>T							.	.	.	.	.
chr17	44258542		C	T	1101.83	9.44465e-05	2/21176	SLC4A1	missense_variant	NM_000342.3:p.Val320Met/c.958G>A							26.4	D	D	D	.
chr17	44258582		C	A	3295.98	0.000236116	5/21176	SLC4A1	missense_variant	NM_000342.3:p.Glu306Asp/c.918G>T							3.69	D	B	T	.
chr17	44258589	rs777464599	C	T	1348.83	9.44465e-05	2/21176	SLC4A1	missense_variant	NM_000342.3:p.Arg304Gln/c.911G>A							17.62	N	D	D	Likely_benign
chr17	44258616	rs140424071	C	T	1180.84	9.44465e-05	2/21176	SLC4A1	missense_variant	NM_000342.3:p.Arg295His/c.884G>A							11.28	D	B	T	Benign/Likely_benign
chr17	44258627		G	A	701.41	4.72233e-05	1/21176	SLC4A1	splice_region_variant&intron_variant	NM_000342.3:c.877-4C>T							.	.	.	.	.
chr17	44258654		C	T	578.41	4.72233e-05	1/21176	SLC4A1	intron_variant	NM_000342.3:c.877-31G>A							.	.	.	.	.
chr17	44258659		C	T	784.41	4.72233e-05	1/21176	SLC4A1	intron_variant	NM_000342.3:c.877-36G>A							.	.	.	.	.
chr17	44258681		A	G	1526.53	0.00014167	3/21176	SLC4A1	intron_variant	NM_000342.3:c.877-58T>C							.	.	.	.	.
chr17	44258686		A	G	731.41	4.72233e-05	1/21176	SLC4A1	intron_variant	NM_000342.3:c.877-63T>C							.	.	.	.	.
chr17	44258692	rs113514163	A	G	711.41	4.72233e-05	1/21176	SLC4A1	intron_variant	NM_000342.3:c.877-69T>C	0.00199681	0	0.0014	0.0068	0	0	.	.	.	.	.
chr17	44258724	rs539174939	G	A	66716.5	0.00429732	91/21176	SLC4A1	intron_variant	NM_000342.3:c.877-101C>T	0.000798722	0.001	0	0	0.003	0	.	.	.	.	.
chr17	44258758		C	T	519.41	4.72233e-05	1/21176	SLC4A1	intron_variant	NM_000342.3:c.877-135G>A							.	.	.	.	.
chr17	44258759	rs138108967	G	A	97427.2	0.00528901	112/21176	SLC4A1	intron_variant	NM_000342.3:c.877-136C>T	0.00139776	0.0069	0	0	0	0	.	.	.	.	.
chr17	44258760	rs563070060	C	T	5985.56	0.000425009	9/21176	SLC4A1	intron_variant	NM_000342.3:c.877-137G>A	0.000399361	0.001	0.0014	0	0	0	.	.	.	.	.
chr17	44258781	rs2074108	C	T	15573000	0.747544	15830/21176	SLC4A1	intron_variant	NM_000342.3:c.877-158G>A	0.575479	0.7262	0.4683	0.7988	0.4016	0.3732	.	.	.	.	Benign
chr17	44258807	rs545286530	C	T	784.45	4.72233e-05	1/21176	SLC4A1	intron_variant	NM_000342.3:c.877-184G>A	0.000199681	0	0	0.0008	0	0	.	.	.	.	.
chr17	44258808		G	A	930.41	4.72233e-05	1/21176	SLC4A1	intron_variant	NM_000342.3:c.877-185C>T							.	.	.	.	.
chr17	44258812		G	T	836.45	4.72233e-05	1/21176	SLC4A1	intron_variant	NM_000342.3:c.877-189C>A							.	.	.	.	.
chr17	44258855		G	A	1255.41	4.72233e-05	1/21176	SLC4A1	intron_variant	NM_000342.3:c.877-232C>T							.	.	.	.	.
chr17	44258893	rs577406123	C	T	860.41	4.72233e-05	1/21176	SLC4A1	intron_variant	NM_000342.3:c.876+270G>A							.	.	.	.	.
chr17	44258954		G	T	722.41	4.72233e-05	1/21176	SLC4A1	intron_variant	NM_000342.3:c.876+209C>A							.	.	.	.	.
chr17	44258978		A	G	712.41	4.72233e-05	1/21176	SLC4A1	intron_variant	NM_000342.3:c.876+185T>C							.	.	.	.	.
chr17	44258985		A	G	645.41	4.72233e-05	1/21176	SLC4A1	intron_variant	NM_000342.3:c.876+178T>C							.	.	.	.	.
chr17	44259003		G	T	2363.24	9.44465e-05	2/21176	SLC4A1	intron_variant	NM_000342.3:c.876+160C>A							.	.	.	.	.
chr17	44259003	rs184052948	G	A	2363.24	4.72233e-05	1/21176	SLC4A1	intron_variant	NM_000342.3:c.876+160C>T	0.000199681	0.001	0	0	0	0	.	.	.	.	.
chr17	44259004		C	T	1445.53	9.44465e-05	2/21176	SLC4A1	intron_variant	NM_000342.3:c.876+159G>A							.	.	.	.	.
chr17	44259007		C	T	1051.41	4.72233e-05	1/21176	SLC4A1	intron_variant	NM_000342.3:c.876+156G>A							.	.	.	.	.
chr17	44259017		C	T	2367.53	0.00014167	3/21176	SLC4A1	intron_variant	NM_000342.3:c.876+146G>A							.	.	.	.	.
chr17	44259047	rs189037328	G	A	9791.15	0.000661126	14/21176	SLC4A1	intron_variant	NM_000342.3:c.876+116C>T	0.000199681	0.001	0	0	0	0	.	.	.	.	.
chr17	44259055		G	C	428.41	4.72233e-05	1/21176	SLC4A1	intron_variant	NM_000342.3:c.876+108C>G							.	.	.	.	.
chr17	44259056	rs2521602	G	A	1036800	0.0591708	1253/21176	SLC4A1	intron_variant	NM_000342.3:c.876+107C>T	0.0363419	0.0585	0.0476	0.0371	0.0189	0.0225	.	.	.	.	Likely_benign
chr17	44259081		C	A	1123.41	4.72233e-05	1/21176	SLC4A1	intron_variant	NM_000342.3:c.876+82G>T							.	.	.	.	.
chr17	44259134		C	T	4463.12	0.000188893	4/21176	SLC4A1	intron_variant	NM_000342.3:c.876+29G>A							.	.	.	.	.
chr17	44259149	rs571092411	C	T	1571.83	9.44465e-05	2/21176	SLC4A1	intron_variant	NM_000342.3:c.876+14G>A	0.000199681	0.001	0	0	0	0	.	.	.	.	Conflicting_classifications_of_pathogenicity
chr17	44259154		C	G	641.41	4.72233e-05	1/21176	SLC4A1	intron_variant	NM_000342.3:c.876+9G>C							.	.	.	.	.
chr17	44259177		G	T	589.41	4.72233e-05	1/21176	SLC4A1	missense_variant	NM_000342.3:p.Leu288Ile/c.862C>A							25.1	D	D	D	.
chr17	44259191		C	T	4052.98	0.000236116	5/21176	SLC4A1	missense_variant	NM_000342.3:p.Arg283Gln/c.848G>A							32	D	D	D	.
chr17	44259216	rs142866653	G	C	18501.5	0.00113336	24/21176	SLC4A1	missense_variant	NM_000342.3:p.His275Asp/c.823C>G	0.000199681	0.001	0	0	0	0	0.001	N	B	T	Uncertain_significance
chr17	44259217		G	A	1494.84	9.44465e-05	2/21176	SLC4A1	synonymous_variant	NM_000342.3:p.Pro274Pro/c.822C>T							.	.	.	.	.
chr17	44259221		G	A	450.41	4.72233e-05	1/21176	SLC4A1	missense_variant	NM_000342.3:p.Ala273Val/c.818C>T							0.002	N	B	T	.
chr17	44259241	rs193011645	A	G	148797	0.0107197	227/21176	SLC4A1	synonymous_variant	NM_000342.3:p.Phe266Phe/c.798T>C	0.00239617	0.0119	0	0	0	0	.	.	.	.	Benign/Likely_benign
chr17	44259251	rs201400208	C	T	277.41	4.72233e-05	1/21176	SLC4A1	missense_variant	NM_000342.3:p.Arg263His/c.788G>A							28.9	D	D	D	Likely_benign
chr17	44259252	rs145071135	G	A	774.41	4.72233e-05	1/21176	SLC4A1	missense_variant	NM_000342.3:p.Arg263Cys/c.787C>T							26.9	D	D	D	Uncertain_significance
chr17	44259306	rs148170067	C	T	668.41	4.72233e-05	1/21176	SLC4A1	missense_variant	NM_000342.3:p.Val245Met/c.733G>A	0.000399361	0	0	0	0.002	0	27.3	D	D	D	Conflicting_classifications_of_pathogenicity
chr17	44259319	rs543522229	C	T	12185.2	0.000708349	15/21176	SLC4A1	synonymous_variant	NM_000342.3:p.Pro240Pro/c.720G>A	0.000199681	0	0	0	0	0.001	.	.	.	.	Likely_benign
chr17	44259320	rs764833865	G	A	883.41	4.72233e-05	1/21176	SLC4A1	missense_variant	NM_000342.3:p.Pro240Leu/c.719C>T							26.5	D	D	D	Conflicting_classifications_of_pathogenicity
chr17	44259336	rs751211768	C	T	2256.53	0.00014167	3/21176	SLC4A1	missense_variant	NM_000342.3:p.Asp235Asn/c.703G>A							0.88	N	B	T	.
chr17	44259342	rs779054292	G	A	2168.71	0.000188893	4/21176	SLC4A1	missense_variant&splice_region_variant	NM_000342.3:p.Arg233Cys/c.697C>T							5.123	N	B	T	Uncertain_significance
chr17	44259374		C	A	1120.41	4.72233e-05	1/21176	SLC4A1	intron_variant	NM_000342.3:c.695-30G>T							.	.	.	.	.
chr17	44259375		C	G	1250.83	9.44465e-05	2/21176	SLC4A1	intron_variant	NM_000342.3:c.695-31G>C							.	.	.	.	.
chr17	44259405	rs527976563	A	G	8412.28	0.000613903	13/21176	SLC4A1	intron_variant	NM_000342.3:c.695-61T>C	0.000399361	0.002	0	0	0	0	.	.	.	.	.
chr17	44259415	rs45488001	G	A	13746.3	0.000802796	17/21176	SLC4A1	intron_variant	NM_000342.3:c.695-71C>T	0.0227636	0	0.0403	0.0136	0.0417	0.0266	.	.	.	.	Likely_benign
chr17	44259456		G	A	411.41	4.72233e-05	1/21176	SLC4A1	intron_variant	NM_000342.3:c.694+41C>T							.	.	.	.	.
chr17	44259458		G	C	652.41	4.72233e-05	1/21176	SLC4A1	intron_variant	NM_000342.3:c.694+39C>G							.	.	.	.	.
chr17	44259475		G	C	1257.53	0.00014167	3/21176	SLC4A1	intron_variant	NM_000342.3:c.694+22C>G							.	.	.	.	.
chr17	44259486		C	A	332.41	4.72233e-05	1/21176	SLC4A1	intron_variant	NM_000342.3:c.694+11G>T							.	.	.	.	.
chr17	44259500		C	G	831.41	4.72233e-05	1/21176	SLC4A1	missense_variant	NM_000342.3:p.Val231Leu/c.691G>C							26.5	D	D	D	Uncertain_significance
chr17	44259525	rs373230727	C	T	897.58	4.72233e-05	1/21176	SLC4A1	synonymous_variant	NM_000342.3:p.Pro222Pro/c.666G>A							.	.	.	.	.
chr17	44259554		G	A	1614.83	9.44465e-05	2/21176	SLC4A1	missense_variant	NM_000342.3:p.Pro213Ser/c.637C>T							0.043	N	B	T	.
chr17	44259592		G	A	628.41	4.72233e-05	1/21176	SLC4A1	intron_variant	NM_000342.3:c.610-11C>T							.	.	.	.	.
chr17	44259612	rs567043810	T	G	3019.13	0.00028334	6/21176	SLC4A1	intron_variant	NM_000342.3:c.610-31A>C							.	.	.	.	.
chr17	44259613	rs45473992	C	T	14533.3	0.000802796	17/21176	SLC4A1	intron_variant	NM_000342.3:c.610-32G>A	0.0191693	0	0.0375	0.003	0.0408	0.0256	.	.	.	.	Benign
chr17	44259625		A	C	982.41	4.72233e-05	1/21176	SLC4A1	intron_variant	NM_000342.3:c.610-44T>G							.	.	.	.	.
chr17	44259662		G	T	1505.82	4.72233e-05	1/21176	SLC4A1	intron_variant	NM_000342.3:c.610-81C>A							.	.	.	.	.
chr17	44259662	rs565779820	G	A	1505.82	4.72233e-05	1/21176	SLC4A1	intron_variant	NM_000342.3:c.610-81C>T	0.000199681	0	0	0	0.001	0	.	.	.	.	.
chr17	44259672		T	A	345.41	4.72233e-05	1/21176	SLC4A1	intron_variant	NM_000342.3:c.610-91A>T							.	.	.	.	.
chr17	44259681	rs45538331 rs397718541;	A	AC	831634	0.0714016	1512/21176	SLC4A1	intron_variant	NM_000342.3:c.610-101dupG	0.0617013	0.0734	0.098	0.0923	0.0199	0.0256	.	.	.	.	Benign
chr17	44259681		AC	A	831634	4.72233e-05	1/21176	SLC4A1	intron_variant	NM_000342.3:c.610-101delG							.	.	.	.	.
chr17	44259693	rs190129338	C	A	41771.4	0.00231394	49/21176	SLC4A1	intron_variant	NM_000342.3:c.610-112G>T	0.000599042	0.003	0	0	0	0	.	.	.	.	.
chr17	44259710	rs537014418	C	T	8480.38	0.000472233	10/21176	SLC4A1	intron_variant	NM_000342.3:c.609+99G>A	0.000199681	0.001	0	0	0	0	.	.	.	.	.
chr17	44259715		C	T	801.41	4.72233e-05	1/21176	SLC4A1	intron_variant	NM_000342.3:c.609+94G>A							.	.	.	.	.
chr17	44259723	rs2857082	C	T	12278400	0.641811	13591/21176	SLC4A1	intron_variant	NM_000342.3:c.609+86G>A	0.307708	0.623	0.2277	0.2753	0.1431	0.2526	.	.	.	.	Benign
chr17	44259736	rs45610239	C	T	11870.3	0.000661126	14/21176	SLC4A1	intron_variant	NM_000342.3:c.609+73G>A	0.00738818	0	0	0.028	0	0	.	.	.	.	.
chr17	44259746		C	T	400.41	4.72233e-05	1/21176	SLC4A1	intron_variant	NM_000342.3:c.609+63G>A							.	.	.	.	.
chr17	44259747		G	A	559.41	4.72233e-05	1/21176	SLC4A1	intron_variant	NM_000342.3:c.609+62C>T							.	.	.	.	.
chr17	44259758	rs769528452	C	T	521.41	4.72233e-05	1/21176	SLC4A1	intron_variant	NM_000342.3:c.609+51G>A							.	.	.	.	.
chr17	44259879	rs147390654	C	T	1147.84	9.44465e-05	2/21176	SLC4A1	missense_variant	NM_000342.3:p.Arg180His/c.539G>A	0.000998403	0	0	0.0015	0.003	0	8.903	N	B	T	Conflicting_classifications_of_pathogenicity
chr17	44259907	rs576351762	C	A	3500.12	0.00014167	3/21176	SLC4A1	missense_variant	NM_000342.3:p.Gly171Trp/c.511G>T	0.000199681	0.001	0	0	0	0	22.7	N	B	T	Uncertain_significance
chr17	44259907		C	T	3500.12	4.72233e-05	1/21176	SLC4A1	missense_variant	NM_000342.3:p.Gly171Arg/c.511G>A							23.1	N	B	T	.
chr17	44259937		A	G	2323.54	4.72233e-05	1/21176	SLC4A1	splice_region_variant&intron_variant	NM_000342.3:c.486-5T>C							.	.	.	.	.
chr17	44259940		A	G	668.41	4.72233e-05	1/21176	SLC4A1	splice_region_variant&intron_variant	NM_000342.3:c.486-8T>C							.	.	.	.	.
chr17	44259942	rs376999476	G	A	683.41	4.72233e-05	1/21176	SLC4A1	intron_variant	NM_000342.3:c.486-10C>T	0.000399361	0	0	0	0	0.002	.	.	.	.	Conflicting_classifications_of_pathogenicity
chr17	44259977		T	A	672.41	4.72233e-05	1/21176	SLC4A1	intron_variant	NM_000342.3:c.486-45A>T							.	.	.	.	.
chr17	44259991	rs547625416	T	C	15796.7	0.00127503	27/21176	SLC4A1	intron_variant	NM_000342.3:c.486-59A>G	0.000399361	0.002	0	0	0	0	.	.	.	.	.
chr17	44260030		A	G	910.41	4.72233e-05	1/21176	SLC4A1	intron_variant	NM_000342.3:c.486-98T>C							.	.	.	.	.
chr17	44260035		A	G	652.41	4.72233e-05	1/21176	SLC4A1	intron_variant	NM_000342.3:c.486-103T>C							.	.	.	.	.
chr17	44260052		A	T	1841.53	0.00014167	3/21176	SLC4A1	intron_variant	NM_000342.3:c.486-120T>A							.	.	.	.	.
chr17	44260067	rs117612705	C	A	18215	0.00122781	26/21176	SLC4A1	intron_variant	NM_000342.3:c.486-135G>T	0.000199681	0.001	0	0	0	0	.	.	.	.	.
chr17	44260067		C	G	18215	4.72233e-05	1/21176	SLC4A1	intron_variant	NM_000342.3:c.486-135G>C							.	.	.	.	.
chr17	44260076		C	A	693.41	4.72233e-05	1/21176	SLC4A1	intron_variant	NM_000342.3:c.486-144G>T							.	.	.	.	.
chr17	44260091		A	G	2990.71	9.44465e-05	2/21176	SLC4A1	intron_variant	NM_000342.3:c.486-159T>C							.	.	.	.	.
chr17	44260116	rs529884397	C	T	7732.06	0.000472233	10/21176	SLC4A1	intron_variant	NM_000342.3:c.486-184G>A	0.000199681	0.001	0	0	0	0	.	.	.	.	.
chr17	44260117	rs548422044	G	A	1963.53	0.00014167	3/21176	SLC4A1	intron_variant	NM_000342.3:c.486-185C>T	0.000399361	0	0.0014	0.0008	0	0	.	.	.	.	.
chr17	44260150	rs372028901	C	T	21322.7	0.00122781	26/21176	SLC4A1	intron_variant	NM_000342.3:c.486-218G>A	0.000599042	0.001	0	0.0008	0	0.001	.	.	.	.	.
chr17	44260151		G	A	715.41	4.72233e-05	1/21176	SLC4A1	intron_variant	NM_000342.3:c.486-219C>T							.	.	.	.	.
chr17	44260155	rs537350589	C	T	1664.82	4.72233e-05	1/21176	SLC4A1	intron_variant	NM_000342.3:c.486-223G>A	0.000199681	0	0.0014	0	0	0	.	.	.	.	.
chr17	44260155		C	A	1664.82	4.72233e-05	1/21176	SLC4A1	intron_variant	NM_000342.3:c.486-223G>T							.	.	.	.	.
chr17	44260215	rs376590947	C	A	17231.5	0.00118058	25/21176	SLC4A1	intron_variant	NM_000342.3:c.485+189G>T	0.000199681	0.001	0	0	0	0	.	.	.	.	.
chr17	44260260		A	G	393.41	4.72233e-05	1/21176	SLC4A1	intron_variant	NM_000342.3:c.485+144T>C							.	.	.	.	.
chr17	44260325		C	T	1103.83	9.44465e-05	2/21176	SLC4A1	intron_variant	NM_000342.3:c.485+79G>A							.	.	.	.	.
chr17	44260332		G	T	717.41	4.72233e-05	1/21176	SLC4A1	intron_variant	NM_000342.3:c.485+72C>A							.	.	.	.	.
chr17	44260358		G	A	746.41	4.72233e-05	1/21176	SLC4A1	intron_variant	NM_000342.3:c.485+46C>T							.	.	.	.	.
chr17	44260364		C	T	678.41	4.72233e-05	1/21176	SLC4A1	intron_variant	NM_000342.3:c.485+40G>A							.	.	.	.	.
chr17	44260440	rs761306530	C	T	1777.53	0.00014167	3/21176	SLC4A1	missense_variant	NM_000342.3:p.Arg150Gln/c.449G>A							26.3	D	D	T	Uncertain_significance
chr17	44260452	rs777835021	C	T	650.41	4.72233e-05	1/21176	SLC4A1	missense_variant	NM_000342.3:p.Arg146Gln/c.437G>A							23.6	N	B	T	Uncertain_significance
chr17	44260457		C	T	790.41	4.72233e-05	1/21176	SLC4A1	synonymous_variant	NM_000342.3:p.Gln144Gln/c.432G>A							.	.	.	.	.
chr17	44260501	rs121912749	C	T	24498.1	0.00155837	33/21176	SLC4A1	missense_variant	NM_000342.3:p.Gly130Arg/c.388G>A							25.8	A	D	D	Conflicting_classifications_of_pathogenicity
chr17	44260520		C	A	748.41	4.72233e-05	1/21176	SLC4A1	synonymous_variant	NM_000342.3:p.Leu123Leu/c.369G>T							.	.	.	.	.
chr17	44260564		G	C	930.41	4.72233e-05	1/21176	SLC4A1	intron_variant	NM_000342.3:c.350-25C>G							.	.	.	.	.
chr17	44260603		G	GC	544.45	4.72233e-05	1/21176	SLC4A1	intron_variant	NM_000342.3:c.349+31dupG							.	.	.	.	.
chr17	44260608	rs2074107	G	A	1433830	0.0893937	1893/21176	SLC4A1	intron_variant	NM_000342.3:c.349+27C>T	0.192692	0.0833	0.1398	0.3313	0.2147	0.1329	.	.	.	.	Benign
chr17	44260610	rs374103030	G	C	399.41	4.72233e-05	1/21176	SLC4A1	intron_variant	NM_000342.3:c.349+25C>G							.	.	.	.	.
chr17	44260653	rs13306774	G	A	1920.83	9.44465e-05	2/21176	SLC4A1	missense_variant	NM_000342.3:p.Arg111Cys/c.331C>T							29	D	D	D	Conflicting_classifications_of_pathogenicity
chr17	44260686		A	G	753.41	4.72233e-05	1/21176	SLC4A1	missense_variant	NM_000342.3:p.Ser100Pro/c.298T>C							15.73	D	B	T	.
chr17	44260747	rs371489580	C	T	7195.54	0.000425009	9/21176	SLC4A1	synonymous_variant	NM_000342.3:p.Ala79Ala/c.237G>A	0.000399361	0	0	0.0008	0	0.001	.	.	.	.	Likely_benign
chr17	44260748	rs376688172	G	A	577.41	4.72233e-05	1/21176	SLC4A1	missense_variant	NM_000342.3:p.Ala79Val/c.236C>T							19.25	N	D	D	.
chr17	44260750	rs112590340	C	T	7085.06	0.000472233	10/21176	SLC4A1	synonymous_variant	NM_000342.3:p.Ala78Ala/c.234G>A							.	.	.	.	Likely_benign
chr17	44260751	rs186542577	G	A	6464.54	0.00028334	6/21176	SLC4A1	missense_variant	NM_000342.3:p.Ala78Val/c.233C>T	0.000199681	0.001	0	0	0	0	8.038	N	B	T	Uncertain_significance
chr17	44260768	rs13306788	C	A	536274	0.0312146	661/21176	SLC4A1	missense_variant	NM_000342.3:p.Glu72Asp/c.216G>T	0.0101837	0.0407	0.0014	0	0.007	0.002	5.579	N	B	T	Benign/Likely_benign
chr17	44260768		C	T	536274	4.72233e-05	1/21176	SLC4A1	synonymous_variant	NM_000342.3:p.Glu72Glu/c.216G>A							.	.	.	.	.
chr17	44260787		A	G	1270.83	9.44465e-05	2/21176	SLC4A1	missense_variant	NM_000342.3:p.Met66Thr/c.197T>C							20.4	D	P	T	.
chr17	44260791		C	T	259.41	4.72233e-05	1/21176	SLC4A1	missense_variant	NM_000342.3:p.Val65Met/c.193G>A							15.2	N	B	T	.
chr17	44260851		A	G	691.41	4.72233e-05	1/21176	SLC4A1	intron_variant	NM_000342.3:c.169-36T>C							.	.	.	.	.
chr17	44260877		G	A	1481.56	0.00014167	3/21176	SLC4A1	intron_variant	NM_000342.3:c.169-62C>T							.	.	.	.	.
chr17	44260880	rs2854528	A	G	2601010	0.166179	3519/21176	SLC4A1	intron_variant	NM_000342.3:c.169-65T>C	0.155551	0.1617	0.1643	0.239	0.1014	0.0859	.	.	.	.	Benign
chr17	44260893		G	A	1601.53	0.00014167	3/21176	SLC4A1	intron_variant	NM_000342.3:c.169-78C>T							.	.	.	.	.
chr17	44260934	rs139509280	G	A	2092.53	0.00014167	3/21176	SLC4A1	intron_variant	NM_000342.3:c.169-119C>T	0.000199681	0.001	0	0	0	0	.	.	.	.	.
chr17	44260959		T	G	592.41	4.72233e-05	1/21176	SLC4A1	intron_variant	NM_000342.3:c.169-144A>C							.	.	.	.	.
chr17	44260984	rs45545233	T	C	1387960	0.0869853	1842/21176	SLC4A1	intron_variant	NM_000342.3:c.169-169A>G	0.0934505	0.0813	0.0648	0.152	0.0815	0.0593	.	.	.	.	Benign
chr17	44260989	rs758497263	C	T	1054.84	9.44465e-05	2/21176	SLC4A1	intron_variant	NM_000342.3:c.169-174G>A							.	.	.	.	.
chr17	44260992		A	G	565.41	4.72233e-05	1/21176	SLC4A1	intron_variant	NM_000342.3:c.169-177T>C							.	.	.	.	.
chr17	44260996	rs553339534	C	A	817.41	4.72233e-05	1/21176	SLC4A1	intron_variant	NM_000342.3:c.169-181G>T	0.000199681	0.001	0	0	0	0	.	.	.	.	.
chr17	44261035	rs144829935	G	C	556612	0.0317813	673/21176	SLC4A1	intron_variant	NM_000342.3:c.169-220C>G	0.0103834	0.0417	0.0014	0	0.007	0.002	.	.	.	.	.
chr17	44261043		A	C	1946.83	9.44465e-05	2/21176	SLC4A1	intron_variant	NM_000342.3:c.169-228T>G							.	.	.	.	.
chr17	44261057		G	A	1034.41	4.72233e-05	1/21176	SLC4A1	intron_variant	NM_000342.3:c.169-242C>T							.	.	.	.	.
chr17	44261064		G	A	422.41	4.72233e-05	1/21176	SLC4A1	intron_variant	NM_000342.3:c.169-249C>T							.	.	.	.	.
chr17	44261076		T	TG	320.45	4.72233e-05	1/21176	SLC4A1	intron_variant	NM_000342.3:c.169-262dupC							.	.	.	.	.
chr17	44261082		GC	G	307.41	4.72233e-05	1/21176	SLC4A1	intron_variant	NM_000342.3:c.169-268delG							.	.	.	.	.
chr17	44261085	rs45574837	G	A	1497480	0.0860408	1822/21176	SLC4A1	intron_variant	NM_000342.3:c.169-270C>T	0.0726837	0.0813	0.0274	0.1452	0.0408	0.0307	.	.	.	.	Benign
chr17	44261114	rs45583834	G	A	1442300	0.086938	1841/21176	SLC4A1	intron_variant	NM_000342.3:c.169-299C>T	0.0934505	0.0813	0.0648	0.152	0.0815	0.0593	.	.	.	.	Benign
chr17	44261118		G	T	784.41	4.72233e-05	1/21176	SLC4A1	intron_variant	NM_000342.3:c.169-303C>A							.	.	.	.	.
chr17	44261126	rs35836399	C	T	4055.98	0.000188893	4/21176	SLC4A1	intron_variant	NM_000342.3:c.169-311G>A	0.0533147	0	0.0259	0.174	0.0179	0.001	.	.	.	.	Benign
chr17	44261129		C	T	1277.41	4.72233e-05	1/21176	SLC4A1	intron_variant	NM_000342.3:c.169-314G>A							.	.	.	.	.
chr17	44261140		C	T	425.41	4.72233e-05	1/21176	SLC4A1	intron_variant	NM_000342.3:c.169-325G>A							.	.	.	.	.
chr17	44261156		C	G	1128.41	4.72233e-05	1/21176	SLC4A1	intron_variant	NM_000342.3:c.169-341G>C							.	.	.	.	.
chr17	44261160		T	A	669.45	4.72233e-05	1/21176	SLC4A1	intron_variant	NM_000342.3:c.169-345A>T							.	.	.	.	.
chr17	44261246	rs45598642	G	A	927.41	4.72233e-05	1/21176	SLC4A1	intron_variant	NM_000342.3:c.168+329C>T	0.00519169	0	0.0086	0.0008	0.0179	0.001	.	.	.	.	.
chr17	44261288		T	G	513.41	4.72233e-05	1/21176	SLC4A1	intron_variant	NM_000342.3:c.168+287A>C							.	.	.	.	.
chr17	44261290		T	C	2001.71	0.00014167	3/21176	SLC4A1	intron_variant	NM_000342.3:c.168+285A>G							.	.	.	.	.
chr17	44261304	rs567759811	C	A	4164.12	0.000188893	4/21176	SLC4A1	intron_variant	NM_000342.3:c.168+271G>T	0.000199681	0.001	0	0	0	0	.	.	.	.	.
chr17	44261304		C	T	4164.12	4.72233e-05	1/21176	SLC4A1	intron_variant	NM_000342.3:c.168+271G>A							.	.	.	.	.
chr17	44261305	rs528952650	G	A	3419.71	0.000188893	4/21176	SLC4A1	intron_variant	NM_000342.3:c.168+270C>T	0.000199681	0.001	0	0	0	0	.	.	.	.	.
chr17	44261354	rs569902061	A	G	1349.83	9.44465e-05	2/21176	SLC4A1	intron_variant	NM_000342.3:c.168+221T>C	0.000199681	0.001	0	0	0	0	.	.	.	.	.
chr17	44261358		A	G	282.41	4.72233e-05	1/21176	SLC4A1	intron_variant	NM_000342.3:c.168+217T>C							.	.	.	.	.
chr17	44261364		T	C	382.41	4.72233e-05	1/21176	SLC4A1	intron_variant	NM_000342.3:c.168+211A>G							.	.	.	.	.
chr17	44261373		AG	A	30681.8	0.00250283	53/21176	SLC4A1	intron_variant	NM_000342.3:c.168+201delC							.	.	.	.	.
chr17	44261378		G	A	2285.71	0.000188893	4/21176	SLC4A1	intron_variant	NM_000342.3:c.168+197C>T							.	.	.	.	.
chr17	44261385		G	A	270.41	4.72233e-05	1/21176	SLC4A1	intron_variant	NM_000342.3:c.168+190C>T							.	.	.	.	.
chr17	44261398		G	T	655.41	4.72233e-05	1/21176	SLC4A1	intron_variant	NM_000342.3:c.168+177C>A							.	.	.	.	.
chr17	44261416		C	T	1546.84	9.44465e-05	2/21176	SLC4A1	intron_variant	NM_000342.3:c.168+159G>A							.	.	.	.	.
chr17	44261417	rs370981398	G	A	1963.53	0.00014167	3/21176	SLC4A1	intron_variant	NM_000342.3:c.168+158C>T	0.000199681	0.001	0	0	0	0	.	.	.	.	.
chr17	44261448		T	C	520.41	4.72233e-05	1/21176	SLC4A1	intron_variant	NM_000342.3:c.168+127A>G							.	.	.	.	.
chr17	44261477		C	T	310.41	4.72233e-05	1/21176	SLC4A1	intron_variant	NM_000342.3:c.168+98G>A							.	.	.	.	.
chr17	44261505		T	C	679.41	4.72233e-05	1/21176	SLC4A1	intron_variant	NM_000342.3:c.168+70A>G							.	.	.	.	.
chr17	44261513		C	T	1040.83	9.44465e-05	2/21176	SLC4A1	intron_variant	NM_000342.3:c.168+62G>A							.	.	.	.	.
chr17	44261519		A	C	740.41	4.72233e-05	1/21176	SLC4A1	intron_variant	NM_000342.3:c.168+56T>G							.	.	.	.	.
chr17	44261524		G	C	496.41	4.72233e-05	1/21176	SLC4A1	intron_variant	NM_000342.3:c.168+51C>G							.	.	.	.	.
chr17	44261543		T	C	202.41	4.72233e-05	1/21176	SLC4A1	intron_variant	NM_000342.3:c.168+32A>G							.	.	.	.	.
chr17	44261553	rs200512368	C	T	1926.83	4.72233e-05	1/21176	SLC4A1	intron_variant	NM_000342.3:c.168+22G>A	0.00119808	0	0	0	0	0.0061	.	.	.	.	.
chr17	44261554		G	A	270.41	4.72233e-05	1/21176	SLC4A1	intron_variant	NM_000342.3:c.168+21C>T							.	.	.	.	.
chr17	44261577	rs5036	T	C	1175070	0.0792406	1678/21176	SLC4A1	missense_variant&splice_region_variant	NM_000342.3:p.Lys56Glu/c.166A>G	0.0638978	0.0804	0.0965	0.0953	0.0199	0.0266	0.073	P	B	T	Benign/Likely_benign
chr17	44261578		G	A	668.42	4.72233e-05	1/21176	SLC4A1	synonymous_variant	NM_000342.3:p.His55His/c.165C>T							.	.	.	.	.
chr17	44261588	rs751216460	G	A	1405.83	9.44465e-05	2/21176	SLC4A1	missense_variant	NM_000342.3:p.Pro52Leu/c.155C>T							8.165	N	B	T	.
chr17	44261590		G	A	495.41	4.72233e-05	1/21176	SLC4A1	synonymous_variant	NM_000342.3:p.His51His/c.153C>T							.	.	.	.	.
chr17	44261612	rs756472075	G	T	628.41	4.72233e-05	1/21176	SLC4A1	missense_variant	NM_000342.3:p.Thr44Lys/c.131C>A							12.59	N	B	T	.
chr17	44261627		G	A	1237.84	9.44465e-05	2/21176	SLC4A1	missense_variant	NM_000342.3:p.Thr39Ile/c.116C>T							4.596	N	B	T	.
chr17	44261630	rs5035	T	G	1387700	0.0863241	1828/21176	SLC4A1	missense_variant	NM_000342.3:p.Asp38Ala/c.113A>C	0.033746	0.0813	0.0231	0.0023	0.0388	0.0297	0.001	N	B	T	Benign
chr17	44261632	rs777896551	G	A	3636.72	0.000188893	4/21176	SLC4A1	synonymous_variant	NM_000342.3:p.His37His/c.111C>T							.	.	.	.	.
chr17	44261671	rs13306784	C	T	10976.2	0.000661126	14/21176	SLC4A1	intron_variant	NM_000342.3:c.107-35G>A							.	.	.	.	.
chr17	44261672	rs140632969	G	A	1635.84	9.44465e-05	2/21176	SLC4A1	intron_variant	NM_000342.3:c.107-36C>T	0.000199681	0.001	0	0	0	0	.	.	.	.	.
chr17	44261685		G	T	937.41	4.72233e-05	1/21176	SLC4A1	intron_variant	NM_000342.3:c.107-49C>A							.	.	.	.	.
chr17	44261695		C	T	860.41	4.72233e-05	1/21176	SLC4A1	intron_variant	NM_000342.3:c.107-59G>A							.	.	.	.	.
chr17	44261717		C	T	2856.71	0.000188893	4/21176	SLC4A1	intron_variant	NM_000342.3:c.107-81G>A							.	.	.	.	.
chr17	44261750	rs13306783 rs398119837;	G	GC	2083150	0.166745	3531/21176	SLC4A1	intron_variant	NM_000342.3:c.107-115dupG	0.15635	0.1617	0.1599	0.2489	0.0964	0.0849	.	.	.	.	Benign
chr17	44261761	rs528894185	G	C	1150.83	9.44465e-05	2/21176	SLC4A1	intron_variant	NM_000342.3:c.107-125C>G	0.000798722	0	0.0014	0	0	0.0031	.	.	.	.	.
chr17	44261770		T	A	645.41	4.72233e-05	1/21176	SLC4A1	intron_variant	NM_000342.3:c.107-134A>T							.	.	.	.	.
chr17	44261773	rs550178580	C	T	7208.38	0.000519456	11/21176	SLC4A1	intron_variant	NM_000342.3:c.107-137G>A	0.000399361	0.001	0	0.0008	0	0	.	.	.	.	.
chr17	44261814		A	G	950.83	4.72233e-05	1/21176	SLC4A1	intron_variant	NM_000342.3:c.107-178T>C							.	.	.	.	.
chr17	44261821		T	A	636.41	4.72233e-05	1/21176	SLC4A1	intron_variant	NM_000342.3:c.107-185A>T							.	.	.	.	.
chr17	44261853	rs13306782	C	T	680871	0.0456649	967/21176	SLC4A1	intron_variant	NM_000342.3:c.107-217G>A	0.0071885	0.0347	0	0	0.001	0	.	.	.	.	.
chr17	44261859		C	T	684.41	4.72233e-05	1/21176	SLC4A1	intron_variant	NM_000342.3:c.107-223G>A							.	.	.	.	.
chr17	44261869	rs370152745	C	A	12129.2	0.000613903	13/21176	SLC4A1	intron_variant	NM_000342.3:c.107-233G>T	0.000399361	0	0	0.0008	0	0.001	.	.	.	.	.
chr17	44261870		G	A	665.41	4.72233e-05	1/21176	SLC4A1	intron_variant	NM_000342.3:c.107-234C>T							.	.	.	.	.
chr17	44261917	rs55728069	G	A	749.41	4.72233e-05	1/21176	SLC4A1	intron_variant	NM_000342.3:c.107-281C>T	0.000998403	0	0.0014	0.0023	0.001	0	.	.	.	.	.
chr17	44261934		C	T	599.44	4.72233e-05	1/21176	SLC4A1	intron_variant	NM_000342.3:c.107-298G>A							.	.	.	.	.
chr17	44261935	rs2074106	G	T	5035680	0.313704	6643/21176	SLC4A1	intron_variant	NM_000342.3:c.107-299C>A	0.517971	0.3274	0.6671	0.27	0.7316	0.7239	.	.	.	.	.
chr17	44261935		G	A	5035680	4.72233e-05	1/21176	SLC4A1	intron_variant	NM_000342.3:c.107-299C>T							.	.	.	.	Benign
chr17	44261943		C	T	433.41	4.72233e-05	1/21176	SLC4A1	intron_variant	NM_000342.3:c.107-307G>A							.	.	.	.	.
chr17	44261952		C	T	316.41	4.72233e-05	1/21176	SLC4A1	intron_variant	NM_000342.3:c.107-316G>A							.	.	.	.	.
chr17	44261968	rs557394257	C	A	7692.16	0.000613903	13/21176	SLC4A1	intron_variant	NM_000342.3:c.107-332G>T	0.000199681	0.001	0	0	0	0	.	.	.	.	.
chr17	44262007		A	G	2287.54	0.00014167	3/21176	SLC4A1	intron_variant	NM_000342.3:c.107-371T>C							.	.	.	.	.
chr17	44262008		C	T	1484.84	9.44465e-05	2/21176	SLC4A1	intron_variant	NM_000342.3:c.107-372G>A							.	.	.	.	.
chr17	44262035		A	G	7328.16	0.000613903	13/21176	SLC4A1	intron_variant	NM_000342.3:c.107-399T>C							.	.	.	.	.
chr17	44262036		T	A	813.41	4.72233e-05	1/21176	SLC4A1	intron_variant	NM_000342.3:c.107-400A>T							.	.	.	.	.
chr17	44262056	rs999716	C	T	3762330	0.230402	4879/21176	SLC4A1	intron_variant	NM_000342.3:c.107-420G>A	0.341653	0.244	0.4625	0.028	0.5417	0.5746	.	.	.	.	Benign
chr17	44262089		C	T	781.41	4.72233e-05	1/21176	SLC4A1	intron_variant	NM_000342.3:c.107-453G>A							.	.	.	.	.
chr17	44262152		C	G	1919.84	9.44465e-05	2/21176	SLC4A1	intron_variant	NM_000342.3:c.106+484G>C							.	.	.	.	.
chr17	44262206		C	T	592.41	4.72233e-05	1/21176	SLC4A1	intron_variant	NM_000342.3:c.106+430G>A							.	.	.	.	.
chr17	44262214		A	G	39667.9	0.00212505	45/21176	SLC4A1	intron_variant	NM_000342.3:c.106+422T>C							.	.	.	.	.
chr17	44262221		T	C	2697.71	0.000188893	4/21176	SLC4A1	intron_variant	NM_000342.3:c.106+415A>G							.	.	.	.	.
chr17	44262280		C	A	1622.83	9.44465e-05	2/21176	SLC4A1	intron_variant	NM_000342.3:c.106+356G>T							.	.	.	.	.
chr17	44262284		C	T	949.41	4.72233e-05	1/21176	SLC4A1	intron_variant	NM_000342.3:c.106+352G>A							.	.	.	.	.
chr17	44262287		C	T	704.41	4.72233e-05	1/21176	SLC4A1	intron_variant	NM_000342.3:c.106+349G>A							.	.	.	.	.
chr17	44262304	rs75323010	C	T	53643.5	0.00255006	54/21176	SLC4A1	intron_variant	NM_000342.3:c.106+332G>A	0.0702875	0.001	0.0634	0.0946	0.1173	0.0654	.	.	.	.	.
chr17	44262311		C	A	1223.84	9.44465e-05	2/21176	SLC4A1	intron_variant	NM_000342.3:c.106+325G>T							.	.	.	.	.
chr17	44262340		G	T	21739.5	0.00122781	26/21176	SLC4A1	intron_variant	NM_000342.3:c.106+296C>A							.	.	.	.	.
chr17	44262348		T	C	676.41	4.72233e-05	1/21176	SLC4A1	intron_variant	NM_000342.3:c.106+288A>G							.	.	.	.	.
chr17	44262349	rs564504622	G	A	14589.7	0.000850019	18/21176	SLC4A1	intron_variant	NM_000342.3:c.106+287C>T	0.000199681	0.001	0	0	0	0	.	.	.	.	.
chr17	44262367		T	G	1133.41	4.72233e-05	1/21176	SLC4A1	intron_variant	NM_000342.3:c.106+269A>C							.	.	.	.	.
chr17	44262372		G	A	1862.83	9.44465e-05	2/21176	SLC4A1	intron_variant	NM_000342.3:c.106+264C>T							.	.	.	.	.
chr17	44262377	rs16940582	C	T	1587270	0.0843408	1786/21176	SLC4A1	intron_variant	NM_000342.3:c.106+259G>A	0.0555112	0.0804	0.0893	0.0703	0.0179	0.0245	.	.	.	.	Benign
chr17	44262378		G	A	456.45	4.72233e-05	1/21176	SLC4A1	intron_variant	NM_000342.3:c.106+258C>T							.	.	.	.	.
chr17	44262394	rs16940585	G	A	1683040	0.0906215	1919/21176	SLC4A1	intron_variant	NM_000342.3:c.106+242C>T	0.038738	0.0873	0.0879	0.0023	0.0169	0.0256	.	.	.	.	Likely_benign
chr17	44262401		C	T	5479.12	0.00014167	3/21176	SLC4A1	intron_variant	NM_000342.3:c.106+235G>A							.	.	.	.	.
chr17	44262402		G	A	2322.53	0.00014167	3/21176	SLC4A1	intron_variant	NM_000342.3:c.106+234C>T							.	.	.	.	.
chr17	44262409		T	C	1373.83	9.44465e-05	2/21176	SLC4A1	intron_variant	NM_000342.3:c.106+227A>G							.	.	.	.	.
chr17	44262445		G	C	4860	0.00028334	6/21176	SLC4A1	intron_variant	NM_000342.3:c.106+191C>G							.	.	.	.	.
chr17	44262499		A	G	737.41	4.72233e-05	1/21176	SLC4A1	intron_variant	NM_000342.3:c.106+137T>C							.	.	.	.	.
chr17	44262511	rs536164265	T	C	16669.1	0.00108614	23/21176	SLC4A1	intron_variant	NM_000342.3:c.106+125A>G	0.000199681	0.001	0	0	0	0	.	.	.	.	.
chr17	44262522	rs575776006	C	T	6582.5	0.000377786	8/21176	SLC4A1	intron_variant	NM_000342.3:c.106+114G>A	0.000599042	0	0	0.0015	0	0.001	.	.	.	.	.
chr17	44262527	rs113375808	C	T	8560.04	0.000472233	10/21176	SLC4A1	intron_variant	NM_000342.3:c.106+109G>A	0.00339457	0	0	0	0.001	0.0164	.	.	.	.	.
chr17	44262565		G	T	751.41	4.72233e-05	1/21176	SLC4A1	intron_variant	NM_000342.3:c.106+71C>A							.	.	.	.	.
chr17	44262581	rs45469892	G	T	5437.49	0.000330563	7/21176	SLC4A1	intron_variant	NM_000342.3:c.106+55C>A	0.00738818	0	0.0101	0.0008	0.0209	0.0082	.	.	.	.	Likely_benign
chr17	44262631		C	T	728.41	4.72233e-05	1/21176	SLC4A1	splice_region_variant&intron_variant	NM_000342.3:c.106+5G>A							.	.	.	.	.
chr17	44262640	rs55898602	C	T	3000.71	0.000188893	4/21176	SLC4A1	synonymous_variant	NM_000342.3:p.Pro34Pro/c.102G>A							.	.	.	.	Likely_benign
chr17	44262641	rs56312419	G	A	630.41	4.72233e-05	1/21176	SLC4A1	missense_variant	NM_000342.3:p.Pro34Leu/c.101C>T	0.000199681	0	0	0.0008	0	0	15.42	N	P	T	.
chr17	44262650	rs55773290	A	G	67539.9	0.00472233	100/21176	SLC4A1	missense_variant	NM_000342.3:p.Met31Thr/c.92T>C	0.00139776	0.0069	0	0	0	0	0.003	N	B	T	Benign/Likely_benign
chr17	44262660	rs55637644	C	T	664.41	4.72233e-05	1/21176	SLC4A1	missense_variant	NM_000342.3:p.Glu28Lys/c.82G>A	0.000199681	0.001	0	0	0	0	0.001	N	B	T	Conflicting_classifications_of_pathogenicity
chr17	44262661	rs771695604	G	A	3492.98	0.000188893	4/21176	SLC4A1	synonymous_variant	NM_000342.3:p.Pro27Pro/c.81C>T							.	.	.	.	.
chr17	44262687	rs55926998	C	T	517.41	4.72233e-05	1/21176	SLC4A1	missense_variant	NM_000342.3:p.Glu19Lys/c.55G>A	0.000199681	0.001	0	0	0	0	9.256	N	B	T	Uncertain_significance
chr17	44262693		C	G	239.41	4.72233e-05	1/21176	SLC4A1	missense_variant	NM_000342.3:p.Glu17Gln/c.49G>C							18.12	N	P	T	.
chr17	44262731		G	A	919.41	4.72233e-05	1/21176	SLC4A1	splice_region_variant&intron_variant	NM_000342.3:c.16-5C>T							.	.	.	.	.
chr17	44262740	rs145502796	C	T	4469	0.000236116	5/21176	SLC4A1	intron_variant	NM_000342.3:c.16-14G>A	0.00878594	0	0.0144	0.0015	0.0209	0.0112	.	.	.	.	Benign/Likely_benign
chr17	44262741	rs199656347	C	T	21522.7	0.00113336	24/21176	SLC4A1	intron_variant	NM_000342.3:c.16-15G>A	0.000399361	0.001	0	0.0008	0	0	.	.	.	.	.
chr17	44262742	rs768569202	G	A	12334.3	0.000708349	15/21176	SLC4A1	intron_variant	NM_000342.3:c.16-16C>T							.	.	.	.	.
chr17	44262756		G	A	454.41	4.72233e-05	1/21176	SLC4A1	intron_variant	NM_000342.3:c.16-30C>T							.	.	.	.	.
chr17	44262760	rs372250361	G	C	470.41	4.72233e-05	1/21176	SLC4A1	intron_variant	NM_000342.3:c.16-34C>G							.	.	.	.	.
chr17	44262762		G	A	1104.41	4.72233e-05	1/21176	SLC4A1	intron_variant	NM_000342.3:c.16-36C>T							.	.	.	.	.
chr17	44262763		G	C	1104.41	4.72233e-05	1/21176	SLC4A1	intron_variant	NM_000342.3:c.16-37C>G							.	.	.	.	.
chr17	44262770	rs547173260	C	T	18150	0.00132225	28/21176	SLC4A1	intron_variant	NM_000342.3:c.16-44G>A	0.000399361	0.002	0	0	0	0	.	.	.	.	.
chr17	44262773		C	T	483.41	4.72233e-05	1/21176	SLC4A1	intron_variant	NM_000342.3:c.16-47G>A							.	.	.	.	.
chr17	44262774		C	A	1094.41	4.72233e-05	1/21176	SLC4A1	intron_variant	NM_000342.3:c.16-48G>T							.	.	.	.	.
chr17	44262778		A	G	427.41	4.72233e-05	1/21176	SLC4A1	intron_variant	NM_000342.3:c.16-52T>C							.	.	.	.	.
chr17	44262779	rs371446399	C	T	2399.53	0.00014167	3/21176	SLC4A1	intron_variant	NM_000342.3:c.16-53G>A	0.000399361	0.001	0	0	0	0.001	.	.	.	.	.
chr17	44262780	rs529610130	G	A	1308.84	9.44465e-05	2/21176	SLC4A1	intron_variant	NM_000342.3:c.16-54C>T	0.000199681	0.001	0	0	0	0	.	.	.	.	.
chr17	44262786		A	G	1500.83	9.44465e-05	2/21176	SLC4A1	intron_variant	NM_000342.3:c.16-60T>C							.	.	.	.	.
chr17	44262787	rs551326318	G	C	2286.98	9.44465e-05	2/21176	SLC4A1	intron_variant	NM_000342.3:c.16-61C>G	0.000199681	0.001	0	0	0	0	.	.	.	.	.
chr17	44262797		A	G	617.41	4.72233e-05	1/21176	SLC4A1	intron_variant	NM_000342.3:c.15+55T>C							.	.	.	.	.
chr17	44262811		G	A	417.41	4.72233e-05	1/21176	SLC4A1	intron_variant	NM_000342.3:c.15+41C>T							.	.	.	.	.
chr17	44262869	rs372104017	C	T	3913.98	0.000188893	4/21176	SLC4A1	5_prime_UTR_variant	NM_000342.3:c.-3G>A	0.000199681	0	0	0	0	0.001	.	.	.	.	Likely_benign
chr17	44262873		G	T	1297.41	4.72233e-05	1/21176	SLC4A1	5_prime_UTR_variant	NM_000342.3:c.-7C>A							.	.	.	.	.
chr17	44262878	rs372945533	G	A	993.84	9.44465e-05	2/21176	SLC4A1	5_prime_UTR_variant	NM_000342.3:c.-12C>T							.	.	.	.	.
chr17	44262926	rs75489266	C	T	15446.2	0.000897242	19/21176	SLC4A1	5_prime_UTR_variant	NM_000342.3:c.-60G>A	0.00219649	0.001	0	0.0068	0.001	0	.	.	.	.	Benign/Likely_benign
chr17	44262928	rs387906565	C	T	590.41	4.72233e-05	1/21176	SLC4A1	5_prime_UTR_variant	NM_000342.3:c.-62G>A							.	.	.	.	Uncertain_significance
chr17	44262935		C	A	985.41	4.72233e-05	1/21176	SLC4A1	splice_acceptor_variant&intron_variant	NM_000342.3:c.-68-1G>T							.	.	.	.	.
chr17	44262973		T	A	631.45	4.72233e-05	1/21176	SLC4A1	intron_variant	NM_000342.3:c.-68-39A>T							.	.	.	.	.
chr17	44262982	rs544942549	C	A	53033	0.00335285	71/21176	SLC4A1	intron_variant	NM_000342.3:c.-68-48G>T	0.000199681	0.001	0	0	0	0	.	.	.	.	.
chr17	44263030	rs80003147	C	T	4282.13	0.00028334	6/21176	SLC4A1	intron_variant	NM_000342.3:c.-68-96G>A	0.00579073	0.002	0	0.0204	0	0	.	.	.	.	Likely_benign
chr17	44263082		C	T	3416.98	0.000236116	5/21176	SLC4A1	intron_variant	NM_000342.3:c.-68-148G>A							.	.	.	.	.
chr17	44263134		G	A	2269.71	0.000188893	4/21176	SLC4A1	intron_variant	NM_000342.3:c.-68-200C>T							.	.	.	.	.
chr17	44263160		C	G	1430.84	4.72233e-05	1/21176	SLC4A1	intron_variant	NM_000342.3:c.-68-226G>C							.	.	.	.	.
chr17	44263170	rs529545867	C	T	5635.54	0.000425009	9/21176	SLC4A1	intron_variant	NM_000342.3:c.-68-236G>A	0.000199681	0.001	0	0	0	0	.	.	.	.	.
chr17	44263182		G	A	368.41	4.72233e-05	1/21176	SLC4A1	intron_variant	NM_000342.3:c.-68-248C>T							.	.	.	.	.
chr17	44263192		G	A	720.41	4.72233e-05	1/21176	SLC4A1	intron_variant	NM_000342.3:c.-68-258C>T							.	.	.	.	.
chr17	44263201		C	T	817.41	4.72233e-05	1/21176	SLC4A1	intron_variant	NM_000342.3:c.-68-267G>A							.	.	.	.	.
chr17	44263221		C	T	385.41	4.72233e-05	1/21176	SLC4A1	intron_variant	NM_000342.3:c.-68-287G>A							.	.	.	.	.
chr17	44263244		G	C	584.41	4.72233e-05	1/21176	SLC4A1	intron_variant	NM_000342.3:c.-68-310C>G							.	.	.	.	.
chr17	44263277	rs150592348	A	T	374270	0.0219588	465/21176	SLC4A1	intron_variant	NM_000342.3:c.-68-343T>A	0.00379393	0.0188	0	0	0	0	.	.	.	.	.
chr17	44263296		G	T	4683.01	0.000330563	7/21176	SLC4A1	intron_variant	NM_000342.3:c.-68-362C>A							.	.	.	.	.
chr17	44263307		A	C	594.41	4.72233e-05	1/21176	SLC4A1	intron_variant	NM_000342.3:c.-68-373T>G							.	.	.	.	.
chr17	44263345		C	T	465.41	4.72233e-05	1/21176	SLC4A1	intron_variant	NM_000342.3:c.-68-411G>A							.	.	.	.	.
chr17	44263349		T	C	826.41	4.72233e-05	1/21176	SLC4A1	intron_variant	NM_000342.3:c.-68-415A>G							.	.	.	.	.
chr17	44263359		A	G	552.41	4.72233e-05	1/21176	SLC4A1	intron_variant	NM_000342.3:c.-68-425T>C							.	.	.	.	.
chr17	44263364		T	A	1232.83	9.44465e-05	2/21176	SLC4A1	intron_variant	NM_000342.3:c.-68-430A>T							.	.	.	.	.
chr17	44263374	rs549097738	C	T	1525.53	0.00014167	3/21176	SLC4A1	intron_variant	NM_000342.3:c.-68-440G>A	0.000199681	0	0	0.0008	0	0	.	.	.	.	.
chr17	44263375		G	A	2689.71	0.000188893	4/21176	SLC4A1	intron_variant	NM_000342.3:c.-68-441C>T							.	.	.	.	.
chr17	44263402		T	C	15222.6	0.000897242	19/21176	SLC4A1	intron_variant	NM_000342.3:c.-68-468A>G							.	.	.	.	.
chr17	44263407	rs567433499	C	T	4873.49	0.000377786	8/21176	SLC4A1	intron_variant	NM_000342.3:c.-68-473G>A	0.000199681	0	0	0	0	0.001	.	.	.	.	.
chr17	44263421		A	T	3628.12	0.000236116	5/21176	SLC4A1	intron_variant	NM_000342.3:c.-68-487T>A							.	.	.	.	.
chr17	44263431		A	C	1177.83	9.44465e-05	2/21176	SLC4A1	intron_variant	NM_000342.3:c.-68-497T>G							.	.	.	.	.
chr17	44263460	rs537619515	C	T	16998.7	0.00113336	24/21176	SLC4A1	intron_variant	NM_000342.3:c.-68-526G>A	0.000199681	0	0	0.0008	0	0	.	.	.	.	.
chr17	44263461		G	A	572.41	4.72233e-05	1/21176	SLC4A1	intron_variant	NM_000342.3:c.-68-527C>T							.	.	.	.	.
chr17	44263469	rs556088298	C	T	408.41	4.72233e-05	1/21176	SLC4A1	intron_variant	NM_000342.3:c.-68-535G>A	0.000199681	0	0	0.0008	0	0	.	.	.	.	.
chr17	44263494		G	T	1031.83	9.44465e-05	2/21176	SLC4A1	intron_variant	NM_000342.3:c.-68-560C>A							.	.	.	.	.
chr17	44263560		C	T	380.41	4.72233e-05	1/21176	SLC4A1	intron_variant	NM_000342.3:c.-68-626G>A							.	.	.	.	.
chr17	44263568	rs138628312	C	T	22417.1	0.00188893	40/21176	SLC4A1	intron_variant	NM_000342.3:c.-68-634G>A	0.000199681	0	0	0.0008	0	0	.	.	.	.	.
chr17	44263569	rs369219528	G	A	1393.84	9.44465e-05	2/21176	SLC4A1	intron_variant	NM_000342.3:c.-68-635C>T							.	.	.	.	.
chr17	44263576	rs115840724	C	G	4718.09	0.000472233	10/21176	SLC4A1	intron_variant	NM_000342.3:c.-68-642G>C	0.00279553	0	0.0029	0.0091	0	0	.	.	.	.	.
chr17	44263577		T	C	451.42	4.72233e-05	1/21176	SLC4A1	intron_variant	NM_000342.3:c.-68-643A>G							.	.	.	.	.
chr17	44263579		C	A	1270.84	9.44465e-05	2/21176	SLC4A1	intron_variant	NM_000342.3:c.-68-645G>T							.	.	.	.	.
chr17	44263594		A	AC	736.45	4.72233e-05	1/21176	SLC4A1	intron_variant	NM_000342.3:c.-68-661dupG							.	.	.	.	.
chr17	44263609		G	A	1416.84	9.44465e-05	2/21176	SLC4A1	intron_variant	NM_000342.3:c.-68-675C>T							.	.	.	.	.
chr17	44263612	rs759024541	C	T	445.41	4.72233e-05	1/21176	SLC4A1	intron_variant	NM_000342.3:c.-68-678G>A							.	.	.	.	.
chr17	44263634		C	T	573.41	4.72233e-05	1/21176	SLC4A1	intron_variant	NM_000342.3:c.-68-700G>A							.	.	.	.	.
chr17	44263644		C	T	414.41	4.72233e-05	1/21176	SLC4A1	intron_variant	NM_000342.3:c.-68-710G>A							.	.	.	.	.
chr17	44263664	rs76023664	G	A	111682	0.00920854	195/21176	SLC4A1	intron_variant	NM_000342.3:c.-68-730C>T	0.00559105	0.005	0.0331	0	0	0	.	.	.	.	.
chr17	44263772		T	C	718.42	4.72233e-05	1/21176	SLC4A1	intron_variant	NM_000342.3:c.-68-838A>G							.	.	.	.	.
chr17	44263777		C	T	308.42	4.72233e-05	1/21176	SLC4A1	intron_variant	NM_000342.3:c.-68-843G>A							.	.	.	.	.
chr17	44263789		G	A	649.42	4.72233e-05	1/21176	SLC4A1	intron_variant	NM_000342.3:c.-68-855C>T							.	.	.	.	.
chr17	44263827		T	C	1101.84	9.44465e-05	2/21176	SLC4A1	intron_variant	NM_000342.3:c.-68-893A>G							.	.	.	.	.
chr17	44263913	rs565996263	G	A	1032.83	9.44465e-05	2/21176	SLC4A1	intron_variant	NM_000342.3:c.-68-979C>T	0.000998403	0	0	0	0	0.0051	.	.	.	.	.
chr17	44263934	rs112560335	A	AT	11700.1	0.00548204	116/21160	SLC4A1	intron_variant	NM_000342.3:c.-68-1001dupA							.	.	.	.	.
chr17	44263937	rs2251751	A	T	12627600	0.899178	19041/21176	SLC4A1	intron_variant	NM_000342.3:c.-68-1003T>A							.	.	.	.	.
chr17	44263951		C	A	523.41	4.72233e-05	1/21176	SLC4A1	intron_variant	NM_000342.3:c.-68-1017G>T							.	.	.	.	.
chr17	44263954		T	C	4575.53	0.000377786	8/21176	SLC4A1	intron_variant	NM_000342.3:c.-68-1020A>G							.	.	.	.	.
chr17	44263994	rs183699174	G	A	9130.03	0.000425009	9/21176	SLC4A1	intron_variant	NM_000342.3:c.-68-1060C>T	0.000199681	0.001	0	0	0	0	.	.	.	.	.
chr17	44264012		T	A	817.41	4.72233e-05	1/21176	SLC4A1	intron_variant	NM_000342.3:c.-68-1078A>T							.	.	.	.	.
chr17	44264026	rs762157772	C	T	870.41	4.72233e-05	1/21176	SLC4A1	intron_variant	NM_000342.3:c.-68-1092G>A							.	.	.	.	.
chr17	44264068		T	C	756.41	4.72233e-05	1/21176	SLC4A1	intron_variant	NM_000342.3:c.-68-1134A>G							.	.	.	.	.
chr17	44264080	rs188221485	T	C	44431.6	0.0026445	56/21176	SLC4A1	intron_variant	NM_000342.3:c.-68-1146A>G	0.000399361	0.002	0	0	0	0	.	.	.	.	.
chr17	44264086		TC	T	7291.54	0.000377786	8/21176	SLC4A1	intron_variant	NM_000342.3:c.-68-1153delG							.	.	.	.	.
chr17	44264100		T	A	1506.83	9.44465e-05	2/21176	SLC4A1	intron_variant	NM_000342.3:c.-68-1166A>T							.	.	.	.	.
chr17	44264117		C	T	11338.2	0.000755572	16/21176	SLC4A1	intron_variant	NM_000342.3:c.-68-1183G>A							.	.	.	.	.
chr17	44264167	rs74575241	A	C	4876.5	0.00028334	6/21176	SLC4A1	intron_variant	NM_000342.3:c.-68-1233T>G	0.00559105	0	0.0072	0	0.0199	0.0031	.	.	.	.	.
chr17	44264186		G	A	3141.13	0.00028334	6/21176	SLC4A1	intron_variant	NM_000342.3:c.-68-1252C>T							.	.	.	.	.
chr17	44264198		A	G	4356.98	0.000236116	5/21176	SLC4A1	intron_variant	NM_000342.3:c.-68-1264T>C							.	.	.	.	.
chr17	44264202		G	A	632.41	4.72233e-05	1/21176	SLC4A1	intron_variant	NM_000342.3:c.-68-1268C>T							.	.	.	.	.
chr17	44264209		T	C	400.41	4.72233e-05	1/21176	SLC4A1	intron_variant	NM_000342.3:c.-68-1275A>G							.	.	.	.	.
chr17	44264216		T	G	602.41	4.72233e-05	1/21176	SLC4A1	intron_variant	NM_000342.3:c.-68-1282A>C							.	.	.	.	.
chr17	44264226		G	A	416.41	4.72233e-05	1/21176	SLC4A1	intron_variant	NM_000342.3:c.-68-1292C>T							.	.	.	.	.
chr17	44264247		C	T	392.41	4.72233e-05	1/21176	SLC4A1	intron_variant	NM_000342.3:c.-68-1313G>A							.	.	.	.	.
chr17	44264250		A	G	514.41	4.72233e-05	1/21176	SLC4A1	intron_variant	NM_000342.3:c.-68-1316T>C							.	.	.	.	.
chr17	44264257		C	T	569.41	4.72233e-05	1/21176	SLC4A1	intron_variant	NM_000342.3:c.-68-1323G>A							.	.	.	.	.
chr17	44264258	rs72824707	G	A	1823.54	0.00014167	3/21176	SLC4A1	intron_variant	NM_000342.3:c.-68-1324C>T	0.000399361	0	0	0	0.002	0	.	.	.	.	.
chr17	44264271		C	T	356.41	4.72233e-05	1/21176	SLC4A1	intron_variant	NM_000342.3:c.-68-1337G>A							.	.	.	.	.
chr17	44264327		G	A	1652.85	4.72233e-05	1/21176	SLC4A1	intron_variant	NM_000342.3:c.-68-1393C>T							.	.	.	.	.
chr17	44264362		G	A	2080.71	0.000188893	4/21176	SLC4A1	intron_variant	NM_000342.3:c.-68-1428C>T							.	.	.	.	.
chr17	44264371		T	C	3090.98	0.000236116	5/21176	SLC4A1	intron_variant	NM_000342.3:c.-68-1437A>G							.	.	.	.	.
chr17	44264393		G	C	6141.1	0.000566679	12/21176	SLC4A1	intron_variant	NM_000342.3:c.-68-1459C>G							.	.	.	.	.
chr17	44264409	rs193271399	G	A	505.41	4.72233e-05	1/21176	SLC4A1	intron_variant	NM_000342.3:c.-68-1475C>T	0.000798722	0	0	0	0	0.0041	.	.	.	.	.
chr17	44264414		C	T	322.41	4.72233e-05	1/21176	SLC4A1	intron_variant	NM_000342.3:c.-68-1480G>A							.	.	.	.	.
chr17	44264435		G	A	379.41	4.72233e-05	1/21176	SLC4A1	intron_variant	NM_000342.3:c.-68-1501C>T							.	.	.	.	.
chr17	44264447		G	C	267.41	4.72233e-05	1/21176	SLC4A1	intron_variant	NM_000342.3:c.-68-1513C>G							.	.	.	.	.
chr17	44264490		G	A	686.41	4.72233e-05	1/21176	SLC4A1	intron_variant	NM_000342.3:c.-68-1556C>T							.	.	.	.	.
chr17	44264505		A	T	2501.71	0.000188893	4/21176	SLC4A1	intron_variant	NM_000342.3:c.-68-1571T>A							.	.	.	.	.
chr17	44264530		G	A	1980.53	9.44465e-05	2/21176	SLC4A1	intron_variant	NM_000342.3:c.-68-1596C>T							.	.	.	.	.
chr17	44264550		C	T	1600.83	9.44465e-05	2/21176	SLC4A1	intron_variant	NM_000342.3:c.-68-1616G>A							.	.	.	.	.
chr17	44264557	rs558332681	C	T	487.41	4.72233e-05	1/21176	SLC4A1	intron_variant	NM_000342.3:c.-68-1623G>A	0.000998403	0	0.0029	0	0	0.0031	.	.	.	.	.
chr17	44264558	rs142909267	G	A	4918.12	0.00028334	6/21176	SLC4A1	intron_variant	NM_000342.3:c.-68-1624C>T	0.000399361	0.002	0	0	0	0	.	.	.	.	.
chr17	44264578		C	T	1685.24	9.44465e-05	2/21176	SLC4A1	intron_variant	NM_000342.3:c.-68-1644G>A							.	.	.	.	.
chr17	44264578		C	A	1685.24	4.72233e-05	1/21176	SLC4A1	intron_variant	NM_000342.3:c.-68-1644G>T							.	.	.	.	.
chr17	44264580		C	T	572.41	4.72233e-05	1/21176	SLC4A1	intron_variant	NM_000342.3:c.-68-1646G>A							.	.	.	.	.
chr17	44264581		CACG	C	722.41	4.72233e-05	1/21176	SLC4A1	intron_variant	NM_000342.3:c.-68-1650_-68-1648delCGT							.	.	.	.	.
chr17	44264583	rs114234902	C	T	1332.82	4.72233e-05	1/21176	SLC4A1	intron_variant	NM_000342.3:c.-68-1649G>A	0.00539137	0	0	0.0204	0	0	.	.	.	.	.
chr17	44264617	rs191368923	G	A	924.41	4.72233e-05	1/21176	SLC4A1	intron_variant	NM_000342.3:c.-68-1683C>T	0.000199681	0.001	0	0	0	0	.	.	.	.	.
chr17	44264665		C	T	793.41	4.72233e-05	1/21176	SLC4A1	intron_variant	NM_000342.3:c.-68-1731G>A							.	.	.	.	.
chr17	44264673	rs533679580	G	A	5918.49	0.000330563	7/21176	SLC4A1	intron_variant	NM_000342.3:c.-68-1739C>T							.	.	.	.	.
chr17	44264716		C	T	4901	0.00028334	6/21176	SLC4A1	intron_variant	NM_000342.3:c.-68-1782G>A							.	.	.	.	.
chr17	44264737		C	T	1025.41	4.72233e-05	1/21176	SLC4A1	intron_variant	NM_000342.3:c.-68-1803G>A							.	.	.	.	.
chr17	44264738	rs543815061	G	A	3898.71	0.00014167	3/21176	SLC4A1	intron_variant	NM_000342.3:c.-68-1804C>T	0.000199681	0	0	0.0008	0	0	.	.	.	.	.
chr17	44264775		G	A	1011.41	4.72233e-05	1/21176	SLC4A1	intron_variant	NM_000342.3:c.-68-1841C>T							.	.	.	.	.
chr17	44264782	rs151117398	G	C	3781.98	0.000188893	4/21176	SLC4A1	intron_variant	NM_000342.3:c.-68-1848C>G	0.00279553	0	0.0086	0	0.005	0.0031	.	.	.	.	.
chr17	44264789		C	G	882.41	4.72233e-05	1/21176	SLC4A1	intron_variant	NM_000342.3:c.-68-1855G>C							.	.	.	.	.
chr17	44264806		C	A	555.41	4.72233e-05	1/21176	SLC4A1	intron_variant	NM_000342.3:c.-68-1872G>T							.	.	.	.	.
chr17	44264815		G	A	987.41	4.72233e-05	1/21176	SLC4A1	intron_variant	NM_000342.3:c.-68-1881C>T							.	.	.	.	.
chr17	44264823		C	G	1510.83	9.44465e-05	2/21176	SLC4A1	intron_variant	NM_000342.3:c.-68-1889G>C							.	.	.	.	.
chr17	44264828		G	A	855.41	4.72233e-05	1/21176	SLC4A1	intron_variant	NM_000342.3:c.-68-1894C>T							.	.	.	.	.
chr17	44264860		G	C	616.41	4.72233e-05	1/21176	SLC4A1	intron_variant	NM_000342.3:c.-68-1926C>G							.	.	.	.	.
chr17	44264864		C	T	458.41	4.72233e-05	1/21176	SLC4A1	intron_variant	NM_000342.3:c.-68-1930G>A							.	.	.	.	.
chr17	44264869		T	C	761.41	4.72233e-05	1/21176	SLC4A1	intron_variant	NM_000342.3:c.-68-1935A>G							.	.	.	.	.
chr17	44264874		C	T	11128.4	0.000944465	20/21176	SLC4A1	intron_variant	NM_000342.3:c.-68-1940G>A							.	.	.	.	.
chr17	44264880		G	A	831.41	4.72233e-05	1/21176	SLC4A1	intron_variant	NM_000342.3:c.-68-1946C>T							.	.	.	.	.
chr17	44264895		G	A	1660.54	9.44465e-05	2/21176	SLC4A1	intron_variant	NM_000342.3:c.-68-1961C>T							.	.	.	.	.
chr17	44264911		G	A	755.84	9.44465e-05	2/21176	SLC4A1	intron_variant	NM_000342.3:c.-68-1977C>T							.	.	.	.	.
chr17	44264919		G	A	902.84	9.44465e-05	2/21176	SLC4A1	intron_variant	NM_000342.3:c.-68-1985C>T							.	.	.	.	.
chr17	44264921		T	C	1543.56	0.00014167	3/21176	SLC4A1	intron_variant	NM_000342.3:c.-68-1987A>G							.	.	.	.	.
chr17	44264923	rs77765444	G	A	72128.3	0.00680015	144/21176	SLC4A1	intron_variant	NM_000342.3:c.-68-1989C>T	0.00998403	0.004	0.0014	0.0333	0	0.001	.	.	.	.	.
chr17	44264930		C	G	465.42	4.72233e-05	1/21176	SLC4A1	intron_variant	NM_000342.3:c.-68-1996G>C							.	.	.	.	.
chr17	44265095		TG	T	684.13	0.00018997	4/21056	SLC4A1	intron_variant	NM_000342.3:c.-68-2162delC							.	.	.	.	.
chr17	44265118		T	A	163.71	4.72367e-05	1/21170	SLC4A1	intron_variant	NM_000342.3:c.-68-2184A>T							.	.	.	.	.
chr17	44265125		T	C	105.93	4.72277e-05	1/21174	SLC4A1	intron_variant	NM_000342.3:c.-68-2191A>G							.	.	.	.	.
chr17	44265164		A	G	256.43	4.72233e-05	1/21176	SLC4A1	intron_variant	NM_000342.3:c.-68-2230T>C							.	.	.	.	.
chr17	44265187		G	A	204.42	4.72233e-05	1/21176	SLC4A1	intron_variant	NM_000342.3:c.-68-2253C>T							.	.	.	.	.
chr17	44265218		C	T	643.42	4.72233e-05	1/21176	SLC4A1	intron_variant	NM_000342.3:c.-68-2284G>A							.	.	.	.	.
chr17	44265230		C	T	824.84	4.72233e-05	1/21176	SLC4A1	intron_variant	NM_000342.3:c.-68-2296G>A							.	.	.	.	.
chr17	44265231		G	A	634.41	4.72233e-05	1/21176	SLC4A1	intron_variant	NM_000342.3:c.-68-2297C>T							.	.	.	.	.
chr17	44265235		T	C	6414.24	0.000755572	16/21176	SLC4A1	intron_variant	NM_000342.3:c.-68-2301A>G							.	.	.	.	.
chr17	44265242		G	A	627.41	4.72233e-05	1/21176	SLC4A1	intron_variant	NM_000342.3:c.-68-2308C>T							.	.	.	.	.
chr17	44265251		G	A	427.41	4.72233e-05	1/21176	SLC4A1	intron_variant	NM_000342.3:c.-68-2317C>T							.	.	.	.	.
chr17	44265255		G	A	4566.51	0.00028334	6/21176	SLC4A1	intron_variant	NM_000342.3:c.-68-2321C>T							.	.	.	.	.
chr17	44265267		T	G	682.41	4.72233e-05	1/21176	SLC4A1	intron_variant	NM_000342.3:c.-68-2333A>C							.	.	.	.	.
chr17	44265277		C	G	412.41	4.72233e-05	1/21176	SLC4A1	intron_variant	NM_000342.3:c.-68-2343G>C							.	.	.	.	.
chr17	44265281		A	G	318.41	4.72233e-05	1/21176	SLC4A1	intron_variant	NM_000342.3:c.-68-2347T>C							.	.	.	.	.
chr17	44265302		C	T	1376.53	9.44465e-05	2/21176	SLC4A1	intron_variant	NM_000342.3:c.-68-2368G>A							.	.	.	.	.
chr17	44265319		G	A	5406.07	0.000472233	10/21176	SLC4A1	intron_variant	NM_000342.3:c.-68-2385C>T							.	.	.	.	.
chr17	44265332		C	T	697.41	4.72233e-05	1/21176	SLC4A1	intron_variant	NM_000342.3:c.-68-2398G>A							.	.	.	.	.
chr17	44265333		G	A	2105.71	0.000188893	4/21176	SLC4A1	intron_variant	NM_000342.3:c.-68-2399C>T							.	.	.	.	.
chr17	44265378	rs541587762	T	C	717.41	4.72233e-05	1/21176	SLC4A1	intron_variant	NM_000342.3:c.-68-2444A>G	0.000199681	0	0	0	0	0.001	.	.	.	.	.
chr17	44265390		GAC	G	1209.83	4.72233e-05	1/21176	SLC4A1	intron_variant	NM_000342.3:c.-68-2458_-68-2457delGT							.	.	.	.	.
chr17	44265415	rs542064776	T	G	668.41	4.72233e-05	1/21176	SLC4A1	intron_variant	NM_000342.3:c.-68-2481A>C	0.000399361	0	0	0.0015	0	0	.	.	.	.	.
chr17	44265430		C	T	850.41	4.72233e-05	1/21176	SLC4A1	intron_variant	NM_000342.3:c.-68-2496G>A							.	.	.	.	.
chr17	44265438		T	C	487.41	4.72233e-05	1/21176	SLC4A1	intron_variant	NM_000342.3:c.-68-2504A>G							.	.	.	.	.
chr17	44265443		C	G	701.41	4.72233e-05	1/21176	SLC4A1	intron_variant	NM_000342.3:c.-68-2509G>C							.	.	.	.	.
chr17	44265455	rs551874720	C	T	2783.99	0.000236116	5/21176	SLC4A1	intron_variant	NM_000342.3:c.-68-2521G>A	0.000199681	0	0	0.0008	0	0	.	.	.	.	.
chr17	44265470	rs752885261	C	T	921.41	4.72233e-05	1/21176	SLC4A1	intron_variant	NM_000342.3:c.-68-2536G>A							.	.	.	.	.
chr17	44265475		T	G	442.41	4.72233e-05	1/21176	SLC4A1	intron_variant	NM_000342.3:c.-68-2541A>C							.	.	.	.	.
chr17	44265482		G	T	7425.51	0.000613903	13/21176	SLC4A1	intron_variant	NM_000342.3:c.-68-2548C>A							.	.	.	.	.
chr17	44265482		G	C	7425.51	4.72233e-05	1/21176	SLC4A1	intron_variant	NM_000342.3:c.-68-2548C>G							.	.	.	.	.
chr17	44265510		C	T	1919.53	0.00014167	3/21176	SLC4A1	intron_variant	NM_000342.3:c.-69+2544G>A							.	.	.	.	.
chr17	44265514		C	G	459.95	0.000188893	4/21176	SLC4A1	intron_variant	NM_000342.3:c.-69+2540G>C							.	.	.	.	.
chr17	44265514	rs867463960	C	T	459.95	4.72233e-05	1/21176	SLC4A1	intron_variant	NM_000342.3:c.-69+2540G>A							.	.	.	.	.
chr17	44265519	rs189875525	G	A	1083400	0.0828768	1755/21176	SLC4A1	intron_variant	NM_000342.3:c.-69+2535C>T	0.023762	0.0923	0.0288	0.0008	0	0.0051	.	.	.	.	.
chr17	44265523		C	T	638.41	4.72233e-05	1/21176	SLC4A1	intron_variant	NM_000342.3:c.-69+2531G>A							.	.	.	.	.
chr17	44265526		C	A	968.41	4.72233e-05	1/21176	SLC4A1	intron_variant	NM_000342.3:c.-69+2528G>T							.	.	.	.	.
chr17	44265531	rs45551738	A	G	600.41	4.72233e-05	1/21176	SLC4A1	intron_variant	NM_000342.3:c.-69+2523T>C	0.0373403	0	0.0072	0.1369	0.001	0	.	.	.	.	.
chr17	44265540		T	G	551.41	4.72233e-05	1/21176	SLC4A1	intron_variant	NM_000342.3:c.-69+2514A>C							.	.	.	.	.
chr17	44265554	rs536419818	G	A	2218.53	9.44465e-05	2/21176	SLC4A1	intron_variant	NM_000342.3:c.-69+2500C>T	0.000199681	0	0.0014	0	0	0	.	.	.	.	.
chr17	44265564	rs537790838	G	A	1243.84	4.72233e-05	1/21176	SLC4A1	intron_variant	NM_000342.3:c.-69+2490C>T	0.000399361	0	0	0	0	0.002	.	.	.	.	.
chr17	44265580		C	T	569.41	4.72233e-05	1/21176	SLC4A1	intron_variant	NM_000342.3:c.-69+2474G>A							.	.	.	.	.
chr17	44265588		G	A	446.41	4.72233e-05	1/21176	SLC4A1	intron_variant	NM_000342.3:c.-69+2466C>T							.	.	.	.	.
chr17	44265593		A	T	523.41	4.72233e-05	1/21176	SLC4A1	intron_variant	NM_000342.3:c.-69+2461T>A							.	.	.	.	.
chr17	44265607		G	A	916.83	9.44465e-05	2/21176	SLC4A1	intron_variant	NM_000342.3:c.-69+2447C>T							.	.	.	.	.
chr17	44265623		G	A	1739.72	0.000188893	4/21176	SLC4A1	intron_variant	NM_000342.3:c.-69+2431C>T							.	.	.	.	.
chr17	44265628		C	T	489.41	4.72233e-05	1/21176	SLC4A1	intron_variant	NM_000342.3:c.-69+2426G>A							.	.	.	.	.
chr17	44265660	rs747327474	C	T	600.41	4.72233e-05	1/21176	SLC4A1	intron_variant	NM_000342.3:c.-69+2394G>A							.	.	.	.	.
chr17	44265669		C	T	940.84	9.44465e-05	2/21176	SLC4A1	intron_variant	NM_000342.3:c.-69+2385G>A							.	.	.	.	.
chr17	44265722		G	A	943.83	4.72233e-05	1/21176	SLC4A1	intron_variant	NM_000342.3:c.-69+2332C>T							.	.	.	.	.
chr17	44265793		C	A	449.41	4.72233e-05	1/21176	SLC4A1	intron_variant	NM_000342.3:c.-69+2261G>T							.	.	.	.	.
chr17	44265812		C	T	386.41	4.72233e-05	1/21176	SLC4A1	intron_variant	NM_000342.3:c.-69+2242G>A							.	.	.	.	.
chr17	44265835		G	A	362.41	4.72233e-05	1/21176	SLC4A1	intron_variant	NM_000342.3:c.-69+2219C>T							.	.	.	.	.
chr17	44265841		C	T	4891.54	0.000425009	9/21176	SLC4A1	intron_variant	NM_000342.3:c.-69+2213G>A							.	.	.	.	.
chr17	44265859		T	C	361.41	4.72233e-05	1/21176	SLC4A1	intron_variant	NM_000342.3:c.-69+2195A>G							.	.	.	.	.
chr17	44265917		T	A	3011.98	0.000236116	5/21176	SLC4A1	intron_variant	NM_000342.3:c.-69+2137A>T							.	.	.	.	.
chr17	44265934	rs111516722	T	C	6188420	0.448668	9501/21176	SLC4A1	intron_variant	NM_000342.3:c.-69+2120A>G	0.180312	0.4355	0.0331	0.211	0.0288	0.136	.	.	.	.	.
chr17	44265966		C	T	1499.84	4.72233e-05	1/21176	SLC4A1	intron_variant	NM_000342.3:c.-69+2088G>A							.	.	.	.	.
chr17	44265974		C	T	6173.66	0.00028334	6/21176	SLC4A1	intron_variant	NM_000342.3:c.-69+2080G>A							.	.	.	.	.
chr17	44265975		G	A	960.92	0.00014167	3/21176	SLC4A1	intron_variant	NM_000342.3:c.-69+2079C>T							.	.	.	.	.
chr17	44266002		A	C	525.41	4.72233e-05	1/21176	SLC4A1	intron_variant	NM_000342.3:c.-69+2052T>G							.	.	.	.	.
chr17	44266072		A	G	813.45	4.72233e-05	1/21176	SLC4A1	intron_variant	NM_000342.3:c.-69+1982T>C							.	.	.	.	.
chr17	44266075	rs180820576	G	A	12224.7	0.000850019	18/21176	SLC4A1	intron_variant	NM_000342.3:c.-69+1979C>T	0.000199681	0.001	0	0	0	0	.	.	.	.	.
chr17	44266081		C	T	416.41	4.72233e-05	1/21176	SLC4A1	intron_variant	NM_000342.3:c.-69+1973G>A							.	.	.	.	.
chr17	44266101		G	A	153.41	4.72233e-05	1/21176	SLC4A1	intron_variant	NM_000342.3:c.-69+1953C>T							.	.	.	.	.
chr17	44266102		A	G	471.41	4.72233e-05	1/21176	SLC4A1	intron_variant	NM_000342.3:c.-69+1952T>C							.	.	.	.	.
chr17	44266134		G	A	516.41	4.72233e-05	1/21176	SLC4A1	intron_variant	NM_000342.3:c.-69+1920C>T							.	.	.	.	.
chr17	44266140		C	T	612.42	4.72233e-05	1/21176	SLC4A1	intron_variant	NM_000342.3:c.-69+1914G>A							.	.	.	.	.
chr17	44266148	rs563911222	G	A	44151.8	0.00340008	72/21176	SLC4A1	intron_variant	NM_000342.3:c.-69+1906C>T	0.000399361	0.002	0	0	0	0	.	.	.	.	.
chr17	44266154		T	C	509.41	4.72233e-05	1/21176	SLC4A1	intron_variant	NM_000342.3:c.-69+1900A>G							.	.	.	.	.
chr17	44266181		T	G	917.53	0.00014167	3/21176	SLC4A1	intron_variant	NM_000342.3:c.-69+1873A>C							.	.	.	.	.
chr17	44266215	rs759875812	GACCC	G	9298.18	0.000755572	16/21176	SLC4A1	intron_variant	NM_000342.3:c.-69+1835_-69+1838delGGGT							.	.	.	.	.
chr17	44266221		C	T	435.41	4.72233e-05	1/21176	SLC4A1	intron_variant	NM_000342.3:c.-69+1833G>A							.	.	.	.	.
chr17	44266266		T	G	3900.39	0.000188893	4/21176	SLC4A1	intron_variant	NM_000342.3:c.-69+1788A>C							.	.	.	.	.
chr17	44266282		A	G	721.41	4.72233e-05	1/21176	SLC4A1	intron_variant	NM_000342.3:c.-69+1772T>C							.	.	.	.	.
chr17	44266319	rs528966717	T	C	608.41	4.72233e-05	1/21176	SLC4A1	intron_variant	NM_000342.3:c.-69+1735A>G	0.000199681	0.001	0	0	0	0	.	.	.	.	.
chr17	44266333	rs45445495	C	A	52591.7	0.00288062	61/21176	SLC4A1	intron_variant	NM_000342.3:c.-69+1721G>T	0.0251597	0.002	0.0432	0.0076	0.0606	0.0235	.	.	.	.	.
chr17	44266382		C	T	517.41	4.72233e-05	1/21176	SLC4A1	intron_variant	NM_000342.3:c.-69+1672G>A							.	.	.	.	.
chr17	44266390		T	TGG	6528.53	0.000377786	8/21176	SLC4A1	intron_variant	NM_000342.3:c.-69+1662_-69+1663dupCC							.	.	.	.	.
chr17	44266425	rs149090858	G	A	2463.98	0.000236116	5/21176	SLC4A1	intron_variant	NM_000342.3:c.-69+1629C>T	0.00559105	0	0.0159	0.0015	0.0119	0.0031	.	.	.	.	.
chr17	44266428		G	A	632.41	4.72233e-05	1/21176	SLC4A1	intron_variant	NM_000342.3:c.-69+1626C>T							.	.	.	.	.
chr17	44266429		T	C	860.41	4.72233e-05	1/21176	SLC4A1	intron_variant	NM_000342.3:c.-69+1625A>G							.	.	.	.	.
chr17	44266485	rs773088961	C	T	950.41	4.72233e-05	1/21176	SLC4A1	intron_variant	NM_000342.3:c.-69+1569G>A							.	.	.	.	.
chr17	44266508		C	T	1725.87	9.44465e-05	2/21176	SLC4A1	intron_variant	NM_000342.3:c.-69+1546G>A							.	.	.	.	.
chr17	44266566		T	A	776.41	4.72233e-05	1/21176	SLC4A1	intron_variant	NM_000342.3:c.-69+1488A>T							.	.	.	.	.
chr17	44266615		G	A	695.41	4.72233e-05	1/21176	SLC4A1	intron_variant	NM_000342.3:c.-69+1439C>T							.	.	.	.	.
chr17	44266624	rs138937364	A	T	5900.54	0.000425009	9/21176	SLC4A1	intron_variant	NM_000342.3:c.-69+1430T>A	0.000199681	0.001	0	0	0	0	.	.	.	.	.
chr17	44266631		T	C	1771.53	0.00014167	3/21176	SLC4A1	intron_variant	NM_000342.3:c.-69+1423A>G							.	.	.	.	.
chr17	44266647	rs933167	C	T	384508	0.0228088	483/21176	SLC4A1	intron_variant	NM_000342.3:c.-69+1407G>A	0.019369	0.0139	0.0029	0.0598	0.001	0.001	.	.	.	.	.
chr17	44266648	rs556855536	G	A	1465.84	9.44465e-05	2/21176	SLC4A1	intron_variant	NM_000342.3:c.-69+1406C>T	0.000199681	0.001	0	0	0	0	.	.	.	.	.
chr17	44266672	rs758844678	C	T	57885.7	0.00349452	74/21176	SLC4A1	intron_variant	NM_000342.3:c.-69+1382G>A							.	.	.	.	.
chr17	44266684		C	T	444.41	4.72233e-05	1/21176	SLC4A1	intron_variant	NM_000342.3:c.-69+1370G>A							.	.	.	.	.
chr17	44266689		C	T	862.41	4.72233e-05	1/21176	SLC4A1	intron_variant	NM_000342.3:c.-69+1365G>A							.	.	.	.	.
chr17	44266690		C	T	818.41	4.72233e-05	1/21176	SLC4A1	intron_variant	NM_000342.3:c.-69+1364G>A							.	.	.	.	.
chr17	44266705		G	A	635.41	4.72233e-05	1/21176	SLC4A1	intron_variant	NM_000342.3:c.-69+1349C>T							.	.	.	.	.
chr17	44266741	rs572804047	C	T	4974.42	0.000330563	7/21176	SLC4A1	intron_variant	NM_000342.3:c.-69+1313G>A	0.000199681	0	0.0014	0	0	0	.	.	.	.	.
chr17	44266741		C	A	4974.42	4.72233e-05	1/21176	SLC4A1	intron_variant	NM_000342.3:c.-69+1313G>T							.	.	.	.	.
chr17	44266798		G	C	776.41	4.72233e-05	1/21176	SLC4A1	intron_variant	NM_000342.3:c.-69+1256C>G							.	.	.	.	.
chr17	44266814		G	A	1425.84	9.44465e-05	2/21176	SLC4A1	intron_variant	NM_000342.3:c.-69+1240C>T							.	.	.	.	.
chr17	44266821		G	A	797.41	4.72233e-05	1/21176	SLC4A1	intron_variant	NM_000342.3:c.-69+1233C>T							.	.	.	.	.
chr17	44266843		A	G	1080.83	9.44465e-05	2/21176	SLC4A1	intron_variant	NM_000342.3:c.-69+1211T>C							.	.	.	.	.
chr17	44266849		C	G	4401.12	0.000236116	5/21176	SLC4A1	intron_variant	NM_000342.3:c.-69+1205G>C							.	.	.	.	.
chr17	44266863		C	T	653.41	4.72233e-05	1/21176	SLC4A1	intron_variant	NM_000342.3:c.-69+1191G>A							.	.	.	.	.
chr17	44266864	rs528954534	G	A	18615.4	0.00028334	6/21176	SLC4A1	intron_variant	NM_000342.3:c.-69+1190C>T	0.000199681	0.001	0	0	0	0	.	.	.	.	.
chr17	44266864		G	T	18615.4	0.000708349	15/21176	SLC4A1	intron_variant	NM_000342.3:c.-69+1190C>A							.	.	.	.	.
chr17	44266867		G	A	3356.98	0.000236116	5/21176	SLC4A1	intron_variant	NM_000342.3:c.-69+1187C>T							.	.	.	.	.
chr17	44266879	rs550680166	T	C	1546.83	9.44465e-05	2/21176	SLC4A1	intron_variant	NM_000342.3:c.-69+1175A>G	0.000399361	0.002	0	0	0	0	.	.	.	.	.
chr17	44266937		C	T	719.41	4.72233e-05	1/21176	SLC4A1	intron_variant	NM_000342.3:c.-69+1117G>A							.	.	.	.	.
chr17	44266938	rs796956091	G	A	440.41	4.72233e-05	1/21176	SLC4A1	intron_variant	NM_000342.3:c.-69+1116C>T							.	.	.	.	.
chr17	44266985		C	T	893.41	4.72233e-05	1/21176	SLC4A1	intron_variant	NM_000342.3:c.-69+1069G>A							.	.	.	.	.
chr17	44267022		A	G	600.41	4.72233e-05	1/21176	SLC4A1	intron_variant	NM_000342.3:c.-69+1032T>C							.	.	.	.	.
chr17	44267054	rs116844389	G	A	2804.98	0.000236116	5/21176	SLC4A1	intron_variant	NM_000342.3:c.-69+1000C>T	0.00479233	0	0.0072	0	0.0109	0.0082	.	.	.	.	.
chr17	44267102		A	G	2519.53	0.00014167	3/21176	SLC4A1	intron_variant	NM_000342.3:c.-69+952T>C							.	.	.	.	.
chr17	44267123		GCCTGGACTA	G	1018.41	4.72233e-05	1/21176	SLC4A1	intron_variant	NM_000342.3:c.-69+922_-69+930delTAGTCCAGG							.	.	.	.	.
chr17	44267184	rs12944886	C	A	9074620	0.424207	8983/21176	SLC4A1	intron_variant	NM_000342.3:c.-69+870G>T	0.135383	0.4187	0.0245	0.0613	0.0268	0.1339	.	.	.	.	.
chr17	44267189		G	A	777.41	4.72233e-05	1/21176	SLC4A1	intron_variant	NM_000342.3:c.-69+865C>T							.	.	.	.	.
chr17	44267200		T	G	846.41	4.72233e-05	1/21176	SLC4A1	intron_variant	NM_000342.3:c.-69+854A>C							.	.	.	.	.
chr17	44267234	rs776906173	C	T	1350.83	9.44465e-05	2/21176	SLC4A1	intron_variant	NM_000342.3:c.-69+820G>A							.	.	.	.	.
chr17	44267235		G	A	2465.53	9.44465e-05	2/21176	SLC4A1	intron_variant	NM_000342.3:c.-69+819C>T							.	.	.	.	.
chr17	44267275		C	T	548.41	4.72233e-05	1/21176	SLC4A1	intron_variant	NM_000342.3:c.-69+779G>A							.	.	.	.	.
chr17	44267276	rs769875367	G	A	1283.83	9.44465e-05	2/21176	SLC4A1	intron_variant	NM_000342.3:c.-69+778C>T							.	.	.	.	.
chr17	44267336		A	C	482.41	4.72233e-05	1/21176	SLC4A1	intron_variant	NM_000342.3:c.-69+718T>G							.	.	.	.	.
chr17	44267342	rs12952862	G	A	8349030	0.424396	8987/21176	SLC4A1	intron_variant	NM_000342.3:c.-69+712C>T	0.135184	0.4187	0.0245	0.0613	0.0268	0.1329	.	.	.	.	.
chr17	44267368	rs191465712	A	G	1393.83	9.44465e-05	2/21176	SLC4A1	intron_variant	NM_000342.3:c.-69+686T>C	0.000199681	0.001	0	0	0	0	.	.	.	.	.
chr17	44267382		C	G	3928.12	0.000188893	4/21176	SLC4A1	intron_variant	NM_000342.3:c.-69+672G>C							.	.	.	.	.
chr17	44267392	rs374952372	G	T	19733.1	0.000991689	21/21176	SLC4A1	intron_variant	NM_000342.3:c.-69+662C>A	0.000199681	0	0	0	0	0.001	.	.	.	.	.
chr17	44267413		A	G	413.41	4.72233e-05	1/21176	SLC4A1	intron_variant	NM_000342.3:c.-69+641T>C							.	.	.	.	.
chr17	44267435	rs7209514	G	A	443.41	4.72233e-05	1/21176	SLC4A1	intron_variant	NM_000342.3:c.-69+619C>T	0.0091853	0	0.0043	0.0325	0	0	.	.	.	.	.
chr17	44267469		A	G	471.41	4.72233e-05	1/21176	SLC4A1	intron_variant	NM_000342.3:c.-69+585T>C							.	.	.	.	.
chr17	44267477		T	C	3161.53	9.44465e-05	2/21176	SLC4A1	intron_variant	NM_000342.3:c.-69+577A>G							.	.	.	.	.
chr17	44267489	rs564713861	T	C	1317.83	9.44465e-05	2/21176	SLC4A1	intron_variant	NM_000342.3:c.-69+565A>G	0.000199681	0.001	0	0	0	0	.	.	.	.	.
chr17	44267523		T	C	695.41	4.72233e-05	1/21176	SLC4A1	intron_variant	NM_000342.3:c.-69+531A>G							.	.	.	.	.
chr17	44267543		T	G	1033.41	4.72233e-05	1/21176	SLC4A1	intron_variant	NM_000342.3:c.-69+511A>C							.	.	.	.	.
chr17	44267593		C	T	2266.84	4.72233e-05	1/21176	SLC4A1	intron_variant	NM_000342.3:c.-69+461G>A							.	.	.	.	.
chr17	44267601		G	A	1416.83	9.44465e-05	2/21176	SLC4A1	intron_variant	NM_000342.3:c.-69+453C>T							.	.	.	.	.
chr17	44267613	rs182832459	G	A	103967	0.00585569	124/21176	SLC4A1	intron_variant	NM_000342.3:c.-69+441C>T	0.000798722	0.004	0	0	0	0	.	.	.	.	.
chr17	44267631		G	A	16184.4	0.000897242	19/21176	SLC4A1	intron_variant	NM_000342.3:c.-69+423C>T							.	.	.	.	.
chr17	44267635		T	C	768.41	4.72233e-05	1/21176	SLC4A1	intron_variant	NM_000342.3:c.-69+419A>G							.	.	.	.	.
chr17	44267668		C	T	2380.53	0.00014167	3/21176	SLC4A1	intron_variant	NM_000342.3:c.-69+386G>A							.	.	.	.	.
chr17	44267711		G	T	439.41	4.72233e-05	1/21176	SLC4A1	intron_variant	NM_000342.3:c.-69+343C>A							.	.	.	.	.
chr17	44267743	rs150542567	A	C	71369.3	0.00443899	94/21176	SLC4A1	intron_variant	NM_000342.3:c.-69+311T>G	0.00119808	0.006	0	0	0	0	.	.	.	.	.
chr17	44267784		AG	A	3187.13	0.00028334	6/21176	SLC4A1	intron_variant	NM_000342.3:c.-69+269delC							.	.	.	.	.
chr17	44267798		C	T	613.41	4.72233e-05	1/21176	SLC4A1	intron_variant	NM_000342.3:c.-69+256G>A							.	.	.	.	.
chr17	44267801		C	T	746.41	4.72233e-05	1/21176	SLC4A1	intron_variant	NM_000342.3:c.-69+253G>A							.	.	.	.	.
chr17	44267811		C	T	239.41	4.72233e-05	1/21176	SLC4A1	intron_variant	NM_000342.3:c.-69+243G>A							.	.	.	.	.
chr17	44267814		A	T	446.41	4.72233e-05	1/21176	SLC4A1	intron_variant	NM_000342.3:c.-69+240T>A							.	.	.	.	.
chr17	44267816		C	T	402.45	4.72233e-05	1/21176	SLC4A1	intron_variant	NM_000342.3:c.-69+238G>A							.	.	.	.	.
chr17	44267817		G	A	450.41	4.72233e-05	1/21176	SLC4A1	intron_variant	NM_000342.3:c.-69+237C>T							.	.	.	.	.
chr17	44267871		G	A	1445.83	9.44465e-05	2/21176	SLC4A1	intron_variant	NM_000342.3:c.-69+183C>T							.	.	.	.	.
chr17	44267922		A	T	2373.53	4.72233e-05	1/21176	SLC4A1	intron_variant	NM_000342.3:c.-69+132T>A							.	.	.	.	.
chr17	44267927		A	G	746.41	4.72233e-05	1/21176	SLC4A1	intron_variant	NM_000342.3:c.-69+127T>C							.	.	.	.	.
chr17	44267940		C	G	607.41	4.72233e-05	1/21176	SLC4A1	intron_variant	NM_000342.3:c.-69+114G>C							.	.	.	.	.
chr17	44268012		G	A	746.41	4.72233e-05	1/21176	SLC4A1	intron_variant	NM_000342.3:c.-69+42C>T							.	.	.	.	.
chr17	44268017	rs368645094	C	T	2358.68	9.44465e-05	2/21176	SLC4A1	intron_variant	NM_000342.3:c.-69+37G>A							.	.	.	.	.
chr17	44268017		C	G	2358.68	9.44465e-05	2/21176	SLC4A1	intron_variant	NM_000342.3:c.-69+37G>C							.	.	.	.	.
chr17	44268031		C	T	1204.84	9.44465e-05	2/21176	SLC4A1	intron_variant	NM_000342.3:c.-69+23G>A							.	.	.	.	.
chr17	44268041		C	G	668.83	9.44465e-05	2/21176	SLC4A1	intron_variant	NM_000342.3:c.-69+13G>C							.	.	.	.	.
chr17	44268047		T	A	1926.54	0.00014167	3/21176	SLC4A1	splice_region_variant&intron_variant	NM_000342.3:c.-69+7A>T							.	.	.	.	.
chr17	44268061	rs752219187	C	T	659.41	4.72233e-05	1/21176	SLC4A1	5_prime_UTR_premature_start_codon_gain_variant	NM_000342.3:c.-76G>A							.	.	.	.	.
chr17	44268065		C	T	321.41	4.72233e-05	1/21176	SLC4A1	5_prime_UTR_variant	NM_000342.3:c.-80G>A							.	.	.	.	.
chr17	44268093		G	A	610.41	4.72233e-05	1/21176	SLC4A1	5_prime_UTR_premature_start_codon_gain_variant	NM_000342.3:c.-108C>T							.	.	.	.	.
chr17	44268095		C	T	437.41	4.72233e-05	1/21176	SLC4A1	5_prime_UTR_variant	NM_000342.3:c.-110G>A							.	.	.	.	.
chr17	44268120	rs183529485	C	T	6933.39	0.000566679	12/21176	SLC4A1	5_prime_UTR_variant	NM_000342.3:c.-135G>A	0.00259585	0	0.0014	0	0.001	0.0112	.	.	.	.	Benign/Likely_benign
chr17	44268147	rs533822752	C	T	363.41	4.72233e-05	1/21176	SLC4A1	upstream_gene_variant	NM_000342.3:c.-5281G>A	0.000599042	0.001	0	0	0.002	0	.	.	.	.	.
chr17	44268151	rs555210690	C	T	9554.38	0.000944465	20/21176	SLC4A1	upstream_gene_variant	NM_000342.3:c.-5285G>A	0.000399361	0.002	0	0	0	0	.	.	.	.	.
chr17	44268163		C	G	152.41	4.72233e-05	1/21176	SLC4A1	upstream_gene_variant	NM_000342.3:c.-5297G>C							.	.	.	.	.
chr17	44268164		G	A	4357.45	0.000566679	12/21176	SLC4A1	upstream_gene_variant	NM_000342.3:c.-5298C>T							.	.	.	.	.
chr17	44268181		GC	G	202.42	4.72233e-05	1/21176	SLC4A1	upstream_gene_variant	NM_000342.3:c.-5316delG							.	.	.	.	.
chr17	44268186	rs577662017	C	T	1585.68	0.000188893	4/21176	SLC4A1	upstream_gene_variant	NM_000342.3:c.-5320G>A	0.000199681	0	0	0	0	0.001	.	.	.	.	.
chr17	44268187	rs770763115	G	A	246.46	4.72233e-05	1/21176	SLC4A1	upstream_gene_variant	NM_000342.3:c.-5321C>T							.	.	.	.	.
chr17	44268192		C	T	931.55	0.00014167	3/21176	SLC4A1	upstream_gene_variant	NM_000342.3:c.-5326G>A							.	.	.	.	.
chr17	44268203		G	A	601.11	9.44465e-05	2/21176	SLC4A1	upstream_gene_variant	NM_000342.3:c.-5337C>T							.	.	.	.	.
chr17	44268207		C	T	747.48	9.44465e-05	2/21176	SLC4A1	upstream_gene_variant	NM_000342.3:c.-5341G>A							.	.	.	.	.
chr17	44268214		C	T	1450.54	0.00014167	3/21176	SLC4A1	upstream_gene_variant	NM_000342.3:c.-5348G>A							.	.	.	.	.
chr17	44268238		C	A	133.41	4.72233e-05	1/21176	SLC4A1	upstream_gene_variant	NM_000342.3:c.-5372G>T							.	.	.	.	.
chr17	44268258		G	T	439.42	4.72233e-05	1/21176	SLC4A1	upstream_gene_variant	NM_000342.3:c.-5392C>A							.	.	.	.	.
chr17	44268265		A	C	317.43	4.72233e-05	1/21176	SLC4A1	upstream_gene_variant	NM_000342.3:c.-5399T>G							.	.	.	.	.
chr17	44268271		A	T	635.84	9.44465e-05	2/21176	SLC4A1	upstream_gene_variant	NM_000342.3:c.-5405T>A							.	.	.	.	.
chr17	44268272		G	C	398.42	4.72233e-05	1/21176	SLC4A1	upstream_gene_variant	NM_000342.3:c.-5406C>G							.	.	.	.	.
chr17	44268279		C	T	829.84	9.44465e-05	2/21176	SLC4A1	upstream_gene_variant	NM_000342.3:c.-5413G>A							.	.	.	.	.
chr17	44268322		G	A	4203.6	0.000330563	7/21176	SLC4A1	upstream_gene_variant	NM_000342.3:c.-5456C>T							.	.	.	.	.
chr17	44268346		C	T	2371.58	0.00014167	3/21176	SLC4A1	upstream_gene_variant	NM_000342.3:c.-5480G>A							.	.	.	.	.
chr17	44268361		C	A	365.41	4.72233e-05	1/21176	SLC4A1	upstream_gene_variant	NM_000342.3:c.-5495G>T							.	.	.	.	.
chr17	44268405		C	T	1271.84	9.44465e-05	2/21176	SLC4A1	upstream_gene_variant	NM_000342.3:c.-5539G>A							.	.	.	.	.
chr17	44268420		G	T	454.41	4.72233e-05	1/21176	SLC4A1	upstream_gene_variant	NM_000342.3:c.-5554C>A							.	.	.	.	.
chr17	44268427		G	C	716.41	4.72233e-05	1/21176	SLC4A1	upstream_gene_variant	NM_000342.3:c.-5561C>G							.	.	.	.	.
chr17	44268436		C	A	680.41	4.72233e-05	1/21176	SLC4A1	upstream_gene_variant	NM_000342.3:c.-5570G>T							.	.	.	.	.
chr17	44268451		C	T	1393.82	4.72233e-05	1/21176	SLC4A1	upstream_gene_variant	NM_000342.3:c.-5585G>A							.	.	.	.	.
chr17	44268459		G	T	528.41	4.72233e-05	1/21176	SLC4A1	upstream_gene_variant	NM_000342.3:c.-5593C>A							.	.	.	.	.
chr17	44268492	rs117886158	G	C	805.84	4.72233e-05	1/21176	SLC4A1	upstream_gene_variant	NM_000342.3:c.-5626C>G	0.00239617	0	0.0058	0	0.005	0.0031	.	.	.	.	.
chr17	44268558		C	T	608.41	4.72233e-05	1/21176	SLC4A1	upstream_gene_variant	NM_000342.3:c.-5692G>A							.	.	.	.	.
chr17	44268561	rs371901619	G	A	1223.83	4.72233e-05	1/21176	SLC4A1	upstream_gene_variant	NM_000342.3:c.-5695C>T	0.00579073	0	0	0	0	0.0297	.	.	.	.	.
chr17	44268571		ACTC	A	1136.41	4.72233e-05	1/21176	SLC4A1	upstream_gene_variant	NM_000342.3:c.-5708_-5706delGAG							.	.	.	.	.
chr17	44268611	rs9916116	A	G	9352530	0.53707	11373/21176	SLC4A1	upstream_gene_variant	NM_000342.3:c.-5745T>C	0.372204	0.5427	0.17	0.534	0.2247	0.273	.	.	.	.	.
chr17	44268616		C	T	1235.87	9.44465e-05	2/21176	SLC4A1	upstream_gene_variant	NM_000342.3:c.-5750G>A							.	.	.	.	.
chr17	44268620		G	A	1543.84	9.44465e-05	2/21176	SLC4A1	upstream_gene_variant	NM_000342.3:c.-5754C>T							.	.	.	.	.
chr17	44268623		C	T	1511.24	9.44465e-05	2/21176	SLC4A1	upstream_gene_variant	NM_000342.3:c.-5757G>A							.	.	.	.	.
chr17	44268623		C	A	1511.24	4.72233e-05	1/21176	SLC4A1	upstream_gene_variant	NM_000342.3:c.-5757G>T							.	.	.	.	.
chr17	44268626	rs369777004	A	G	11189.5	0.000708349	15/21176	SLC4A1	upstream_gene_variant	NM_000342.3:c.-5760T>C							.	.	.	.	.
chr17	44268632		C	A	627.41	4.72233e-05	1/21176	SLC4A1	upstream_gene_variant	NM_000342.3:c.-5766G>T							.	.	.	.	.
chr17	44268646		A	G	4741.01	0.000236116	5/21176	SLC4A1	upstream_gene_variant	NM_000342.3:c.-5780T>C							.	.	.	.	.
chr17	44268664		C	T	409.41	4.72233e-05	1/21176	SLC4A1	upstream_gene_variant	NM_000342.3:c.-5798G>A							.	.	.	.	.
chr17	44268678		C	T	685.41	4.72233e-05	1/21176	SLC4A1	upstream_gene_variant	NM_000342.3:c.-5812G>A							.	.	.	.	.
chr17	44268727		T	C	657.41	4.72233e-05	1/21176	SLC4A1	upstream_gene_variant	NM_000342.3:c.-5861A>G							.	.	.	.	.
chr17	44268751		T	C	818.41	4.72233e-05	1/21176	SLC4A1	upstream_gene_variant	NM_000342.3:c.-5885A>G							.	.	.	.	.
chr17	44268810		G	A	633.83	9.44465e-05	2/21176	SLC4A1	upstream_gene_variant	NM_000342.3:c.-5944C>T							.	.	.	.	.
chr17	44268824		G	T	837.41	4.72233e-05	1/21176	SLC4A1	upstream_gene_variant	NM_000342.3:c.-5958C>A							.	.	.	.	.
chr17	44268827		C	T	597.41	4.72233e-05	1/21176	SLC4A1	upstream_gene_variant	NM_000342.3:c.-5961G>A							.	.	.	.	.
chr17	44268850		G	T	1063.84	9.44465e-05	2/21176	SLC4A1	upstream_gene_variant	NM_000342.3:c.-5984C>A							.	.	.	.	.
chr17	44268870		G	A	1242.83	9.44465e-05	2/21176	SLC4A1	upstream_gene_variant	NM_000342.3:c.-6004C>T							.	.	.	.	.
chr17	44269007		A	G	562.41	4.72233e-05	1/21176	SLC4A1	upstream_gene_variant	NM_000342.3:c.-6141T>C							.	.	.	.	.
chr17	44269053		G	T	16705.4	0.000850019	18/21176	SLC4A1	upstream_gene_variant	NM_000342.3:c.-6187C>A							.	.	.	.	.
chr17	44269072	rs563279615	TC	T	3077.71	0.000188893	4/21176	SLC4A1	upstream_gene_variant	NM_000342.3:c.-6207delG	0.000599042	0	0	0	0.002	0.001	.	.	.	.	.
chr17	44269075		G	A	4593.13	0.00028334	6/21176	SLC4A1	upstream_gene_variant	NM_000342.3:c.-6209C>T							.	.	.	.	.
chr17	44269127		G	A	935.41	4.72233e-05	1/21176	SLC4A1	upstream_gene_variant	NM_000342.3:c.-6261C>T							.	.	.	.	.
chr17	44269142	rs187478919	C	T	230645	0.0138364	293/21176	SLC4A1	intergenic_region	NM_000342.3:c.-6276G>A	0.00359425	0.0159	0.0029	0	0	0	.	.	.	.	.
chr17	44269145		G	C	2789.53	9.44465e-05	2/21176	SLC4A1	intergenic_region	NM_000342.3:c.-6279C>G							.	.	.	.	.
chr17	44269164		T	C	636.41	4.72233e-05	1/21176	SLC4A1	intergenic_region	NM_000342.3:c.-6298A>G							.	.	.	.	.
chr17	44269172	rs374026326	T	C	83290.9	0.00472233	100/21176	SLC4A1	intergenic_region	NM_000342.3:c.-6306A>G							.	.	.	.	.
chr17	44269174	rs199594339	C	T	829.41	4.72233e-05	1/21176	SLC4A1	intergenic_region	NM_000342.3:c.-6308G>A							.	.	.	.	.
chr17	44269195	rs757093173	T	C	1212.41	4.72233e-05	1/21176	SLC4A1	intergenic_region	NM_000342.3:c.-6329A>G							.	.	.	.	.
chr17	44269239	rs184648364	C	T	6375	0.000330563	7/21176	SLC4A1	intergenic_region	NM_000342.3:c.-6373G>A	0.000199681	0.001	0	0	0	0	.	.	.	.	.
chr17	44269243		C	T	749.41	4.72233e-05	1/21176	SLC4A1	intergenic_region	NM_000342.3:c.-6377G>A							.	.	.	.	.
chr17	44269253		C	A	588.41	4.72233e-05	1/21176	SLC4A1	intergenic_region	NM_000342.3:c.-6387G>T							.	.	.	.	.
chr17	44269271		G	A	1077.41	4.72233e-05	1/21176	SLC4A1	intergenic_region	NM_000342.3:c.-6405C>T							.	.	.	.	.
chr17	44269292		A	G	2316.53	9.44465e-05	2/21176	SLC4A1	intergenic_region	NM_000342.3:c.-6426T>C							.	.	.	.	.
chr17	44269351	rs533142993	C	T	2234.53	9.44465e-05	2/21176	SLC4A1	intergenic_region	NM_000342.3:c.-6485G>A	0.000599042	0	0.0014	0	0	0.002	.	.	.	.	.
chr17	44269362		G	T	1313.83	9.44465e-05	2/21176	SLC4A1	intergenic_region	NM_000342.3:c.-6496C>A							.	.	.	.	.
chr17	44269373		T	C	17231.2	0.000991689	21/21176	SLC4A1	intergenic_region	NM_000342.3:c.-6507A>G							.	.	.	.	.
chr17	44269388		G	A	2304.25	9.44465e-05	2/21176	SLC4A1	intergenic_region	NM_000342.3:c.-6522C>T							.	.	.	.	.
chr17	44269388		G	T	2304.25	4.72233e-05	1/21176	SLC4A1	intergenic_region	NM_000342.3:c.-6522C>A							.	.	.	.	.
chr17	44269404		C	G	769.41	4.72233e-05	1/21176	SLC4A1	intergenic_region	NM_000342.3:c.-6538G>C							.	.	.	.	.
chr17	44269418		T	C	577.41	4.72233e-05	1/21176	SLC4A1	intergenic_region	NM_000342.3:c.-6552A>G							.	.	.	.	.
chr17	44269476		CAGAG	C	361.41	4.72233e-05	1/21176	SLC4A1	intergenic_region	NM_000342.3:c.-6614_-6611delCTCT							.	.	.	.	.
chr17	44269542	rs538126345	C	G	799.41	4.72233e-05	1/21176	SLC4A1	intergenic_region	NM_000342.3:c.-6676G>C	0.000199681	0.001	0	0	0	0	.	.	.	.	.
chr17	44269553		C	T	754.41	4.72233e-05	1/21176	SLC4A1	intergenic_region	NM_000342.3:c.-6687G>A							.	.	.	.	.
chr17	44269555	rs868182371	C	T	959.41	4.72233e-05	1/21176	SLC4A1	intergenic_region	NM_000342.3:c.-6689G>A							.	.	.	.	.
chr17	44269567		C	G	622.41	4.72233e-05	1/21176	SLC4A1	intergenic_region	NM_000342.3:c.-6701G>C							.	.	.	.	.
chr17	44269572	rs549772364	C	T	65713.7	0.00401398	85/21176	SLC4A1	intergenic_region	NM_000342.3:c.-6706G>A	0.000599042	0.003	0	0	0	0	.	.	.	.	.
chr17	44269577		T	A	968.41	4.72233e-05	1/21176	SLC4A1	intergenic_region	NM_000342.3:c.-6711A>T							.	.	.	.	.
chr17	44269585	rs571539451	T	C	7367.07	0.000425009	9/21176	SLC4A1	intergenic_region	NM_000342.3:c.-6719A>G	0.000199681	0.001	0	0	0	0	.	.	.	.	.
chr17	44269605		C	T	573.41	4.72233e-05	1/21176	SLC4A1	intergenic_region	NM_000342.3:c.-6739G>A							.	.	.	.	.
chr17	44269684		C	T	1198.83	9.44465e-05	2/21176	SLC4A1	intergenic_region	NM_000342.3:c.-6818G>A							.	.	.	.	.
chr17	44269689		G	A	1441.53	4.72233e-05	1/21176	SLC4A1	intergenic_region	NM_000342.3:c.-6823C>T							.	.	.	.	.
chr17	44269694		C	T	363.45	4.72233e-05	1/21176	SLC4A1	intergenic_region	NM_000342.3:c.-6828G>A							.	.	.	.	.
chr17	44269699		C	T	1216.83	9.44465e-05	2/21176	SLC4A1	intergenic_region	NM_000342.3:c.-6833G>A							.	.	.	.	.
chr17	44269725		G	A	1592.83	9.44465e-05	2/21176	SLC4A1	intergenic_region	NM_000342.3:c.-6859C>T							.	.	.	.	.
chr17	44269767		G	A	769.41	4.72233e-05	1/21176	SLC4A1	intergenic_region	NM_000342.3:c.-6901C>T							.	.	.	.	.
chr17	44269793		C	T	4218.12	0.000236116	5/21176	SLC4A1	intergenic_region	NM_000342.3:c.-6927G>A							.	.	.	.	.
chr17	44269821	rs45581134	C	T	1522810	0.0868436	1839/21176	SLC4A1	intergenic_region	NM_000342.3:c.-6955G>A	0.110024	0.0962	0.0692	0.1785	0.1302	0.0399	.	.	.	.	.
chr17	44269855		C	T	1780.83	9.44465e-05	2/21176	SLC4A1	intergenic_region	NM_000342.3:c.-6989G>A							.	.	.	.	.
chr17	44269857		G	A	702.41	4.72233e-05	1/21176	SLC4A1	intergenic_region	NM_000342.3:c.-6991C>T							.	.	.	.	.
chr17	44269899		T	C	605.41	4.72233e-05	1/21176	SLC4A1	intergenic_region	NM_000342.3:c.-7033A>G							.	.	.	.	.
chr17	44269936		T	G	359.41	4.72233e-05	1/21176	SLC4A1	intergenic_region	NM_000342.3:c.-7070A>C							.	.	.	.	.
chr17	44269970	rs57130611	G	A	7683520	0.42926	9090/21176	SLC4A1	intergenic_region	NM_000342.3:c.-7104C>T	0.121006	0.4276	0.0216	0.0008	0.0268	0.135	.	.	.	.	.
chr17	44269983		G	GCTGAGTGC	794.87	9.44465e-05	2/21176	SLC4A1	intergenic_region	NM_000342.3:c.-7118_-7117insGCACTCAG							.	.	.	.	.
chr17	44269990		G	A	624.41	4.72233e-05	1/21176	SLC4A1	intergenic_region	NM_000342.3:c.-7124C>T							.	.	.	.	.
chr17	44269997		G	A	3889.12	0.00028334	6/21176	SLC4A1	intergenic_region	NM_000342.3:c.-7131C>T							.	.	.	.	.
chr17	44269998		C	A	717.41	4.72233e-05	1/21176	SLC4A1	intergenic_region	NM_000342.3:c.-7132G>T							.	.	.	.	.
chr17	44270003	rs372737880	A	G	150935	0.00925576	196/21176	SLC4A1	intergenic_region	NM_000342.3:c.-7137T>C	0.000798722	0.004	0	0	0	0	.	.	.	.	.
chr17	44270016	rs45563132	C	T	66147.5	0.00377786	80/21176	SLC4A1	intergenic_region	NM_000342.3:c.-7150G>A	0.0429313	0.002	0.0519	0.062	0.0567	0.0389	.	.	.	.	.
chr17	44270025	rs750291734	C	T	518.41	4.72233e-05	1/21176	SLC4A1	intergenic_region	NM_000342.3:c.-7159G>A							.	.	.	.	.
chr17	44270032		G	A	4328	0.000330563	7/21176	SLC4A1	intergenic_region	NM_000342.3:c.-7166C>T							.	.	.	.	.

## Sheet: Sheet2
Supplemental Table 2. Summarizations of 99 SLC4A1 candidate variants in ChinaMAP database
Location	Alt freq	Count	Gene	Func	Amino acid change	Transcript	Evidence of pathogenicity	ACMG	Novel or Reported variant	ClinVar Accession
GRCh38: chr17: 44250476	4.72233e-05	1/21176	SLC4A1	disruptive_inframe_deletion	p.Asp905del	NM_000342.3:c.2715_2717delCGA	PM2+PM4	Uncertain_significance	Novel	.
GRCh38: chr17: 44250492	4.72233e-05	1/21176	SLC4A1	missense_variant	p.Arg901Gln	NM_000342.3:c.2702G>A	PM2+BP1+BP4	Uncertain_significance	Reported	VCV001372462.6
GRCh38: chr17: 44250519	4.72233e-05	1/21176	SLC4A1	missense_variant	p.Lys892Arg	NM_000342.3:c.2675A>G	PM2	Uncertain_significance	Novel	.
GRCh38: chr17: 44250543	4.72233e-05	1/21176	SLC4A1	splice_region_variant&intron_variant	.	NM_000342.3:c.2656-5T>A	PM2	Uncertain_significance	Novel	.
GRCh38: chr17: 44251173	4.72233e-05	1/21176	SLC4A1	missense_variant	p.Val881Met	NM_000342.3:c.2641G>A	PM2+BP4	Uncertain_significance	Reported	VCV002592009.4
GRCh38: chr17: 44251247	4.72233e-05	1/21176	SLC4A1	missense_variant	p.Ser856Tyr	NM_000342.3:c.2567C>A	PM2+PP3	Uncertain_significance	Novel	.
GRCh38: chr17: 44251256	4.72233e-05	1/21176	SLC4A1	missense_variant	p.Thr853Met	NM_000342.3:c.2558C>T	PM2+PP3	Uncertain_significance	Novel	.
GRCh38: chr17: 44251338	4.72233e-05	1/21176	SLC4A1	splice_region_variant&intron_variant	.	NM_000342.3:c.2482-6C>T	PM2	Uncertain_significance	Novel	.
GRCh38: chr17: 44251340	9.44465e-05	2/21176	SLC4A1	splice_region_variant&intron_variant	.	NM_000342.3:c.2482-8G>A	PM2	Uncertain_significance	Reported	VCV001952886.4
GRCh38: chr17: 44251420	4.72233e-05	1/21176	SLC4A1	missense_variant&splice_region_variant	p.Arg827Gln	NM_000342.3:c.2480G>A	PM2+PP3	Uncertain_significance	Reported	VCV002392625.2
GRCh38: chr17: 44251427	4.72233e-05	1/21176	SLC4A1	missense_variant	p.Val825Ile	NM_000342.3:c.2473G>A	PM2	Uncertain_significance	Novel	.
GRCh38: chr17: 44251429	4.72233e-05	1/21176	SLC4A1	missense_variant	p.Tyr824Cys	NM_000342.3:c.2471A>G	PM2+PP3	Uncertain_significance	Novel	.
GRCh38: chr17: 44251447	9.44465e-05	2/21176	SLC4A1	missense_variant	p.Tyr818Cys	NM_000342.3:c.2453A>G	PM2+PP3	Uncertain_significance	Novel	.
GRCh38: chr17: 44251449	0.00014167	3/21176	SLC4A1	missense_variant	p.Lys817Asn	NM_000342.3:c.2451G>C	PM2+PP3	Uncertain_significance	Novel	.
GRCh38: chr17: 44251555	9.44465e-05	2/21176	SLC4A1	missense_variant	p.Arg782His	NM_000342.3:c.2345G>A	PM2	Uncertain_significance	Novel	.
GRCh38: chr17: 44251591	9.44465e-05	2/21176	SLC4A1	splice_region_variant&intron_variant	.	NM_000342.3:c.2312-3C>T	PM2	Uncertain_significance	Novel	.
GRCh38: chr17: 44253164	4.72233e-05	1/21176	SLC4A1	missense_variant	p.Glu755Asp	NM_000342.3:c.2265G>T	PM2	Uncertain_significance	Novel	.
GRCh38: chr17: 44253235	4.72233e-05	1/21176	SLC4A1	missense_variant	p.Val732Ile	NM_000342.3:c.2194G>A	.	Uncertain_significance	Reported	VCV001981703.4
GRCh38: chr17: 44253293	9.44465e-05	2/21176	SLC4A1	missense_variant	p.Met712Ile	NM_000342.3:c.2136G>A	PM2	Uncertain_significance	Novel	.
GRCh38: chr17: 44253300	4.72233e-05	1/21176	SLC4A1	missense_variant	p.Val710Ala	NM_000342.3:c.2129T>C	PM2	Uncertain_significance	Novel	.
GRCh38: chr17: 44253313	0.000613903	13/21176	SLC4A1	missense_variant	p.Leu706Met	NM_000342.3:c.2116C>A	PM2+PP3	Uncertain_significance	Reported	VCV001676955.4
GRCh38: chr17: 44253327	0.00103891	22/21176	SLC4A1	missense_variant	p.Gly701Asp	NM_000342.3:c.2102G>A	PM3_VeryStrong+PS3+PM2+PP4	Pathogenic	Reported	VCV000017767.17
GRCh38: chr17: 44253328	4.72233e-05	1/21176	SLC4A1	missense_variant	p.Gly701Ser	NM_000342.3:c.2101G>A	PM5+PM2+PP3	Uncertain_significance	Reported	VCV002790861.2
GRCh38: chr17: 44253375	0.000188893	4/21176	SLC4A1	splice_region_variant&intron_variant	.	NM_000342.3:c.2058-4G>C	PM2	Uncertain_significance	Novel	.
GRCh38: chr17: 44253375	4.72233e-05	1/21176	SLC4A1	splice_region_variant&intron_variant	.	NM_000342.3:c.2058-4G>A	PM2	Uncertain_significance	Novel	.
GRCh38: chr17: 44254587	4.72233e-05	1/21176	SLC4A1	missense_variant	p.Arg656Cys	NM_000342.3:c.1966C>T	PM2	Uncertain_significance	Novel	.
GRCh38: chr17: 44255242	4.72233e-05	1/21176	SLC4A1	missense_variant	p.Leu619Val	NM_000342.3:c.1855C>G	PM2	Uncertain_significance	Novel	.
GRCh38: chr17: 44255293	4.72233e-05	1/21176	SLC4A1	missense_variant	p.Arg602Cys	NM_000342.3:c.1804C>T	PM5+PM2+PP3	Uncertain_significance	Reported	VCV002634956.1
GRCh38: chr17: 44255681	4.72233e-05	1/21176	SLC4A1	missense_variant	p.Pro598Ser	NM_000342.3:c.1792C>T	PM2	Uncertain_significance	Novel	.
GRCh38: chr17: 44255752	4.72233e-05	1/21176	SLC4A1	missense_variant	p.Ser574Phe	NM_000342.3:c.1721C>T	PM2	Uncertain_significance	Reported	VCV002526259.3
GRCh38: chr17: 44255767	4.72233e-05	1/21176	SLC4A1	missense_variant	p.Asn569Ser	NM_000342.3:c.1706A>G	PM2+PP3	Uncertain_significance	Novel	.
GRCh38: chr17: 44255805	0.000188893	4/21176	SLC4A1	missense_variant	p.Asn556Lys	NM_000342.3:c.1668C>G	PM2+BP4	Uncertain_significance	Reported	VCV002436038.2
GRCh38: chr17: 44255830	4.72233e-05	1/21176	SLC4A1	missense_variant	p.Pro548Leu	NM_000342.3:c.1643C>T	PM2+PP3	Uncertain_significance	Novel	.
GRCh38: chr17: 44257360	4.72233e-05	1/21176	SLC4A1	missense_variant	p.Lys539Arg	NM_000342.3:c.1616A>G	PM2+PP3	Uncertain_significance	Novel	.
GRCh38: chr17: 44257436	4.72233e-05	1/21176	SLC4A1	missense_variant	p.Arg514Cys	NM_000342.3:c.1540C>T	PM2+PP3	Uncertain_significance	Reported	VCV003165013.1
GRCh38: chr17: 44257454	4.72233e-05	1/21176	SLC4A1	missense_variant	p.Glu508Lys	NM_000342.3:c.1522G>A	PP3	Uncertain_significance	Reported	VCV000711657.19
GRCh38: chr17: 44257496	4.72233e-05	1/21176	SLC4A1	missense_variant	p.Gly494Ser	NM_000342.3:c.1480G>A	PM3+ PM2+PS4_supporting+PP1	Uncertain_significance	Reported	VCV000546797.39
GRCh38: chr17: 44257660	0.00014167	3/21176	SLC4A1	missense_variant&splice_region_variant	p.Ser477Leu	NM_000342.3:c.1430C>T	PM2	Uncertain_significance	Novel	.
GRCh38: chr17: 44257759	0.00113336	24/21176	SLC4A1	missense_variant	p.Thr444Asn	NM_000342.3:c.1331C>A	PS3_Moderate+PM2+PM3+PP3+PP4	Likely_pathogenic	Reported	VCV001691099.4
GRCh38: chr17: 44257795	9.44465e-05	2/21176	SLC4A1	missense_variant	p.Arg432Gln	NM_000342.3:c.1295G>A	PM2+BP4	Uncertain_significance	Reported	VCV001693703.4
GRCh38: chr17: 44257998	4.72233e-05	1/21176	SLC4A1	missense_variant	p.Gly424Ser	NM_000342.3:c.1270G>A	PM2+PP3	Uncertain_significance	Novel	.
GRCh38: chr17: 44257999	4.72233e-05	1/21176	SLC4A1	missense_variant	p.Phe423Leu	NM_000342.3:c.1269C>A	PM2+PP3	Uncertain_significance	Novel	.
GRCh38: chr17: 44258010	4.72233e-05	1/21176	SLC4A1	missense_variant	p.Ala420Thr	NM_000342.3:c.1258G>A	PP3	Uncertain_significance	Reported	VCV000891954.13
GRCh38: chr17: 44258040	4.72233e-05	1/21176	SLC4A1	missense_variant	p.Ile410Val	NM_000342.3:c.1228A>G	PM2	Uncertain_significance	Novel	.
GRCh38: chr17: 44258105	4.72233e-05	1/21176	SLC4A1	missense_variant	p.Arg388His	NM_000342.3:c.1163G>A	PM2+PP3	Uncertain_significance	Novel	.
GRCh38: chr17: 44258106	4.72233e-05	1/21176	SLC4A1	missense_variant	p.Arg388Ser	NM_000342.3:c.1162C>A	PM2+PP3	Uncertain_significance	Novel	.
GRCh38: chr17: 44258108	0.00028334	6/21176	SLC4A1	missense_variant	p.Arg387Gln	NM_000342.3:c.1160G>A	BP4	Uncertain_significance	Reported	VCV001044950.10
GRCh38: chr17: 44258112	4.72233e-05	1/21176	SLC4A1	missense_variant	p.Ile386Val	NM_000342.3:c.1156A>G	PM2	Uncertain_significance	Novel	.
GRCh38: chr17: 44258117	0.00335285	71/21176	SLC4A1	missense_variant	p.Arg384His	NM_000342.3:c.1151G>A	.	Uncertain_significance	Reported	VCV000890178.9
GRCh38: chr17: 44258151	0.00014167	3/21176	SLC4A1	missense_variant	p.Gln373Lys	NM_000342.3:c.1117C>A	PM2	Uncertain_significance	Novel	.
GRCh38: chr17: 44258171	4.72233e-05	1/21176	SLC4A1	missense_variant	p.Gly366Ala	NM_000342.3:c.1097G>C	PM2	Uncertain_significance	Novel	.
GRCh38: chr17: 44258424	4.72233e-05	1/21176	SLC4A1	missense_variant	p.Tyr359Ser	NM_000342.3:c.1076A>C	PM2	Uncertain_significance	Novel	.
GRCh38: chr17: 44258446	4.72233e-05	1/21176	SLC4A1	missense_variant	p.Ala352Thr	NM_000342.3:c.1054G>A	PM2	Uncertain_significance	Novel	.
GRCh38: chr17: 44258490	4.72233e-05	1/21176	SLC4A1	missense_variant	p.Pro337Leu	NM_000342.3:c.1010C>T	PM2	Uncertain_significance	Novel	.
GRCh38: chr17: 44258542	9.44465e-05	2/21176	SLC4A1	missense_variant	p.Val320Met	NM_000342.3:c.958G>A	PM2+PP3	Uncertain_significance	Novel	.
GRCh38: chr17: 44258582	0.000236116	5/21176	SLC4A1	missense_variant	p.Glu306Asp	NM_000342.3:c.918G>T	PM2	Uncertain_significance	Novel	.
GRCh38: chr17: 44258589	9.44465e-05	2/21176	SLC4A1	missense_variant	p.Arg304Gln	NM_000342.3:c.911G>A	PM2	Uncertain_significance	Reported	VCV000950904.8
GRCh38: chr17: 44258616	9.44465e-05	2/21176	SLC4A1	missense_variant	p.Arg295His	NM_000342.3:c.884G>A	PM2	Uncertain_significance	Reported	VCV000323512.12
GRCh38: chr17: 44258627	4.72233e-05	1/21176	SLC4A1	splice_region_variant&intron_variant	.	NM_000342.3:c.877-4C>T	PM2	Uncertain_significance	Novel	.
GRCh38: chr17: 44259177	4.72233e-05	1/21176	SLC4A1	missense_variant	p.Leu288Ile	NM_000342.3:c.862C>A	PM2+PP3	Uncertain_significance	Novel	.
GRCh38: chr17: 44259191	0.000236116	5/21176	SLC4A1	missense_variant	p.Arg283Gln	NM_000342.3:c.848G>A	PM2+PP3	Uncertain_significance	Novel	.
GRCh38: chr17: 44259216	0.00113336	24/21176	SLC4A1	missense_variant	p.His275Asp	NM_000342.3:c.823C>G	PM2+BP4	Uncertain_significance	Reported	VCV002160233.3
GRCh38: chr17: 44259221	4.72233e-05	1/21176	SLC4A1	missense_variant	p.Ala273Val	NM_000342.3:c.818C>T	PM2	Uncertain_significance	Novel	.
GRCh38: chr17: 44259251	4.72233e-05	1/21176	SLC4A1	missense_variant	p.Arg263His	NM_000342.3:c.788G>A	PM2+PP3	Uncertain_significance	Reported	VCV002184414.4
GRCh38: chr17: 44259252	4.72233e-05	1/21176	SLC4A1	missense_variant	p.Arg263Cys	NM_000342.3:c.787C>T	PM2+PP3	Uncertain_significance	Reported	VCV000994046.11
GRCh38: chr17: 44259306	4.72233e-05	1/21176	SLC4A1	missense_variant	p.Val245Met	NM_000342.3:c.733G>A	PP3	Uncertain_significance	Reported	VCV000854724.18
GRCh38: chr17: 44259320	4.72233e-05	1/21176	SLC4A1	missense_variant	p.Pro240Leu	NM_000342.3:c.719C>T	PM2+PP3	Uncertain_significance	Reported	VCV000889578.5
GRCh38: chr17: 44259336	0.00014167	3/21176	SLC4A1	missense_variant	p.Asp235Asn	NM_000342.3:c.703G>A	PM2	Uncertain_significance	Novel	.
GRCh38: chr17: 44259342	0.000188893	4/21176	SLC4A1	missense_variant&splice_region_variant	p.Arg233Cys	NM_000342.3:c.697C>T	PM2+BP4	Uncertain_significance	Reported	VCV000889580.7
GRCh38: chr17: 44259500	4.72233e-05	1/21176	SLC4A1	missense_variant	p.Val231Leu	NM_000342.3:c.691G>C	PM2	Uncertain_significance	Reported	VCV001495484.5
GRCh38: chr17: 44259554	9.44465e-05	2/21176	SLC4A1	missense_variant	p.Pro213Ser	NM_000342.3:c.637C>T	PM2	Uncertain_significance	Novel	.
GRCh38: chr17: 44259879	9.44465e-05	2/21176	SLC4A1	missense_variant	p.Arg180His	NM_000342.3:c.539G>A	BP4	Uncertain_significance	Reported	VCV000255914.36
GRCh38: chr17: 44259907	0.00014167	3/21176	SLC4A1	missense_variant	p.Gly171Trp	NM_000342.3:c.511G>T	BP4	Uncertain_significance	Reported	VCV003165017.1
GRCh38: chr17: 44259907	4.72233e-05	1/21176	SLC4A1	missense_variant	p.Gly171Arg	NM_000342.3:c.511G>A	PM2	Uncertain_significance	Novel	.
GRCh38: chr17: 44259937	4.72233e-05	1/21176	SLC4A1	splice_region_variant&intron_variant	.	NM_000342.3:c.486-5T>C	PM2	Uncertain_significance	Novel	.
GRCh38: chr17: 44259940	4.72233e-05	1/21176	SLC4A1	splice_region_variant&intron_variant	.	NM_000342.3:c.486-8T>C	PM2	Uncertain_significance	Novel	.
GRCh38: chr17: 44260440	0.00014167	3/21176	SLC4A1	missense_variant	p.Arg150Gln	NM_000342.3:c.449G>A	PM2	Uncertain_significance	Reported	VCV002905897.2
GRCh38: chr17: 44260452	4.72233e-05	1/21176	SLC4A1	missense_variant	p.Arg146Gln	NM_000342.3:c.437G>A	PM2+BP4	Uncertain_significance	Reported	VCV002690020.3
GRCh38: chr17: 44260501	0.00155837	33/21176	SLC4A1	missense_variant	p.Gly130Arg	NM_000342.3:c.388G>A	PS3+PM3+PM2+PP1+PP3	Pathogenic	Reported	VCV000017769.8
GRCh38: chr17: 44260653	9.44465e-05	2/21176	SLC4A1	missense_variant	p.Arg111Cys	NM_000342.3:c.331C>T	PM2+PP3	Uncertain_significance	Reported	VCV001676954.6
GRCh38: chr17: 44260686	4.72233e-05	1/21176	SLC4A1	missense_variant	p.Ser100Pro	NM_000342.3:c.298T>C	PM2	Uncertain_significance	Novel	.
GRCh38: chr17: 44260748	4.72233e-05	1/21176	SLC4A1	missense_variant	p.Ala79Val	NM_000342.3:c.236C>T	PM2	Uncertain_significance	Novel	.
GRCh38: chr17: 44260751	0.00028334	6/21176	SLC4A1	missense_variant	p.Ala78Val	NM_000342.3:c.233C>T	BP4	Uncertain_significance	Reported	VCV001162822.7
GRCh38: chr17: 44260787	9.44465e-05	2/21176	SLC4A1	missense_variant	p.Met66Thr	NM_000342.3:c.197T>C	PM2	Uncertain_significance	Novel	.
GRCh38: chr17: 44260791	4.72233e-05	1/21176	SLC4A1	missense_variant	p.Val65Met	NM_000342.3:c.193G>A	PM2	Uncertain_significance	Novel	.
GRCh38: chr17: 44261588	9.44465e-05	2/21176	SLC4A1	missense_variant	p.Pro52Leu	NM_000342.3:c.155C>T	PM2	Uncertain_significance	Novel	.
GRCh38: chr17: 44261612	4.72233e-05	1/21176	SLC4A1	missense_variant	p.Thr44Lys	NM_000342.3:c.131C>A	PM2	Uncertain_significance	Novel	.
GRCh38: chr17: 44261627	9.44465e-05	2/21176	SLC4A1	missense_variant	p.Thr39Ile	NM_000342.3:c.116C>T	PM2	Uncertain_significance	Novel	.
GRCh38: chr17: 44262631	4.72233e-05	1/21176	SLC4A1	splice_region_variant&intron_variant	.	NM_000342.3:c.106+5G>A	PM2	Uncertain_significance	Novel	.
GRCh38: chr17: 44262641	4.72233e-05	1/21176	SLC4A1	missense_variant	p.Pro34Leu	NM_000342.3:c.101C>T	PM2	Uncertain_significance	Novel	.
GRCh38: chr17: 44262650	0.00472233	100/21176	SLC4A1	missense_variant	p.Met31Thr	NM_000342.3:c.92T>C	BP4	Uncertain_significance	Reported	VCV000729287.13
GRCh38: chr17: 44262660	4.72233e-05	1/21176	SLC4A1	missense_variant	p.Glu28Lys	NM_000342.3:c.82G>A	BP4	Uncertain_significance	Reported	VCV001911618.6
GRCh38: chr17: 44262687	4.72233e-05	1/21176	SLC4A1	missense_variant	p.Glu19Lys	NM_000342.3:c.55G>A	BP4	Uncertain_significance	Reported	VCV001372462.6
GRCh38: chr17: 44262693	4.72233e-05	1/21176	SLC4A1	missense_variant	p.Glu17Gln	NM_000342.3:c.49G>C	PM2	Uncertain_significance	Novel	.
GRCh38: chr17: 44262731	4.72233e-05	1/21176	SLC4A1	splice_region_variant&intron_variant	.	NM_000342.3:c.16-5C>T	PM2	Uncertain_significance	Novel	.
GRCh38: chr17: 44262935	4.72233e-05	1/21176	SLC4A1	splice_acceptor_variant&intron_variant	.	NM_000342.3:c.-68-1G>T	PVS1+PM2	Likely_pathogenic	Novel	.
GRCh38: chr17: 44268047	0.00014167	3/21176	SLC4A1	splice_region_variant&intron_variant	.	NM_000342.3:c.-69+7A>T	PM2	Uncertain_significance	Novel	.
GRCh38: chr17: 44268061	4.72233e-05	1/21176	SLC4A1	5_prime_UTR_premature_start_codon_gain_variant	.	NM_000342.3:c.-76G>A	PM2	Uncertain_significance	Novel	.
GRCh38: chr17: 44268093	4.72233e-05	1/21176	SLC4A1	5_prime_UTR_premature_start_codon_gain_variant	.	NM_000342.3:c.-108C>T	PM2	Uncertain_significance	Novel	.
